# Supplementary material for: A Novel CRISPR-Cas9 Strategy to Target DYSTROPHIN Mutations Downstream of Exon 44 in Patient-Specific DMD iPSCs
Source: Cells. 2024 Jun 4;13(11):972. doi: 10.3390/cells13110972 (PMC11171783; doi:10.3390/cells13110972)
Supplement: Supplementary file 1 [file cells-13-00972-s001.zip]

Archive with 4 entries (4 files):
- cells-3036768-figure caption.pdf
- cells-3036768-supplementary figures.pptx
- Dhoke_Table S2.xlsx
- Table S1 primers.pdf
