# Supplementary material for: A Novel CRISPR-Cas9 Strategy to Target DYSTROPHIN Mutations Downstream of Exon 44 in Patient-Specific DMD iPSCs
Source: Cells. 2024 Jun 4;13(11):972. doi: 10.3390/cells13110972 (PMC11171783; doi:10.3390/cells13110972)
Supplement: Supplementary file 1 [file cells-13-00972-s001.zip › Dhoke_Table S2.xlsx]

## Sheet: CPM values 
	WT1_1	WT1_2	WT1_3	DMD_1 UNC_1	DMD_1 UNC_2	DMD_1 UNC_3	DMD_2 UNC_1	DMD_2 UNC_2	DMD_2 UNC_3	DMD_1 CLN25_1	DMD_1 CLN25_2	DMD_1 CLN25_2	DMD_2 CLN7_1	DMD_2 CLN7_2	DMD_2 CLN7_3
ENSG00000160072	35.3456	31.5577	33.3139	28.6254	28.376	25.3198	29.0887	27.8462	30.5141	25.3226	29.2578	28.8431	33.2322	24.8248	26.5037
ENSG00000142611	3.36362	3.65754	3.19737	2.25022	2.50665	1.95699	5.99133	4.91513	5.2017	2.48906	2.03583	1.82833	4.47394	3.95246	4.29967
ENSG00000157911	49.6824	36.5754	38.2919	28.3441	26.5156	29.7785	31.4386	42.296	32.5445	26.8037	29.2385	33.2687	23.7373	22.6215	27.3406
ENSG00000149527	0.330848	0.294073	0.268043	0.086547	0.156665	0.0403503	0.952686	0.517382	0.812161	0.390844	0.1745	0.23922	0.351663	0.454113	0.361041
ENSG00000171621	7.3338	6.32257	6.66279	8.71961	8.81243	10.1078	8.36246	11.1792	9.43654	7.52889	7.17389	8.13349	9.10418	8.29176	8.43523
ENSG00000142583	3.54743	2.33421	3.17823	5.60392	6.18828	5.74992	3.78957	3.27059	3.65473	6.66492	5.7585	6.04886	3.67293	3.64972	3.49553
ENSG00000116786	217.349	172.97	179.417	127.267	124.725	133.096	148.873	203.645	167.847	133.689	147.666	164.772	144.983	137.815	147.42
ENSG00000173614	34.1509	34.6639	35.1902	42.2133	42.2605	41.1775	35.2282	36.882	34.4588	36.1633	37.4787	38.036	29.149	30.6106	32.2639
ENSG00000142606	0	0	0	0.108184	0.0587495	0.0403503	0.0211708	0.0184779	0.0193372	0	0.0775556	0.11961	0.253979	0.235466	0.229753
ENSG00000171729	13.2339	11.6159	9.95589	6.31793	7.20661	7.62621	6.64763	6.76292	6.80669	7.89916	6.82489	7.80884	7.32632	7.92174	8.77986
ENSG00000037637	59.8284	52.4921	53.7235	50.63	50.1329	51.5072	48.5658	55.2121	53.1386	48.0532	48.3947	51.5862	55.0549	58.2441	59.2928
ENSG00000159423	71.9595	54.3852	55.753	42.8191	41.0659	46.0397	60.739	88.0289	71.8183	40.6683	44.1679	53.3974	65.6243	61.4398	69.4511
ENSG00000011021	38.1027	55.0836	46.6204	47.1681	47.1171	39.3012	58.5584	44.6612	57.6248	51.8588	46.6109	41.3851	52.0853	51.012	44.7691
ENSG00000157916	119.418	101.4	110.491	113.355	121.612	115.987	113.2	124.985	117.879	112.275	116.178	120.994	146.859	142.154	145.778
ENSG00000157881	48.7266	39.6631	41.8913	36.869	39.2447	40.2293	36.2656	45.9916	37.8622	32.6046	35.7337	39.4372	28.6606	27.4149	27.7509
ENSG00000048707	51.3366	71.2944	64.0623	104.203	102.831	96.2355	98.169	78.1062	91.5809	96.3533	93.7453	73.2356	104.796	109.105	97.4974
ENSG00000180758	2.55488	1.92986	2.60385	8.2436	7.71577	8.17094	2.34996	2.73473	2.62986	7.34375	7.44534	7.12535	4.86468	4.47385	4.82482
ENSG00000184677	72.1617	85.7591	77.8091	89.6627	85.8135	76.9682	78.2896	61.7348	75.9177	87.981	85.6601	73.0477	70.489	68.2178	65.414
ENSG00000197921	0	0	0	0	0	0	0	0	0	0	0.0193889	0	0	0	0
ENSG00000175087	4.52159	8.49136	6.47133	7.11849	6.03162	6.77885	8.17193	5.94989	7.63818	5.14268	5.09928	4.61354	7.97104	8.44313	8.04136
ENSG00000157191	41.4663	33.4324	35.1136	40.3525	46.4121	47.3914	36.5831	45.4003	40.2407	40.2158	43.0046	51.3299	77.5613	76.3077	81.9399
ENSG00000162511	1.65424	1.21305	1.47424	1.96894	1.78207	1.89646	1.56664	0.997808	1.39228	2.81819	2.40422	3.40035	1.30897	1.66508	1.64109
ENSG00000158014	1.91157	1.34171	1.51253	3.69988	3.97539	3.51048	1.60898	1.51519	1.52764	4.23757	3.74206	4.28888	0.879159	1.07642	1.09953
ENSG00000142675	1.12121	1.32333	0.861567	1.01693	0.685411	0.685955	1.736	1.47823	1.33427	0.822829	0.678611	0.683487	0.722864	0.689578	0.492328
ENSG00000197245	0.0919023	0.0551387	0.0765837	0.0216367	0.0979159	0	0.0635124	0.0369559	0.116023	0.0411415	0.0387778	0.0854359	0.253979	0.302742	0.229753
ENSG00000157978	38.9666	36.2261	35.9561	20.3169	21.9332	21.5874	31.0787	40.2634	33.1052	26.5774	27.1638	29.2191	57.9268	57.1509	57.9635
ENSG00000130770	52.4578	66.8465	60.2905	46.4541	47.4109	43.7599	59.1724	58.4642	65.0696	46.0373	47.7742	49.0402	59.9195	61.692	63.8714
ENSG00000162512	184.632	167.162	171.088	143.949	143.506	146.27	187.954	197.714	193.816	166.129	165.096	173.315	327.711	324.522	329.614
ENSG00000158006	45.124	34.5536	39.6321	17.9152	18.8978	18.2787	25.4261	27.606	24.7129	22.1958	21.6962	22.8285	19.5564	20.6537	22.1712
ENSG00000126698	161.197	138.876	140.244	110.153	116.305	124.077	113.984	134.741	119.581	102.812	112.902	128.803	116.44	117.918	130.976
ENSG00000130766	29.7028	22.8274	25.6173	31.7195	30.9806	33.7329	30.7612	34.0548	28.6964	35.0937	37.9247	38.3949	44.2705	40.9038	44.8511
ENSG00000168528	81.5541	63.3728	69.2317	52.8369	51.3275	55.5019	58.0927	70.3825	63.5806	47.6007	50.0815	55.7896	47.0643	42.737	46.1148
ENSG00000196581	0.330848	0.624906	0.421211	0	0.0195832	0.0403503	0.296391	0.702162	0.522104	0.0822829	0.116333	0.0170872	0.3712	0.319561	0.492328
ENSG00000169403	0.128663	0.275694	0.191459	0.238004	0.0979159	0.121051	0.148196	0.0739117	0.154697	0.0411415	0.0581667	0.0683487	0.175832	0.117733	0.0656438
ENSG00000084628	2.4446	1.59902	2.66128	3.95952	3.09414	3.30873	1.77835	1.57062	1.68233	3.33246	4.32372	4.15218	2.46164	3.11151	2.75704
ENSG00000060688	68.5407	53.3927	59.0078	43.2086	46.8234	46.7055	48.9257	60.7924	52.3844	39.2489	44.6914	51.6374	47.5527	49.8851	55.2393
ENSG00000171612	19.4649	17.4055	16.6187	13.4797	13.8257	13.6788	15.1795	17.5171	16.92	11.7459	12.8936	14.0798	11.9761	13.6066	14.3924
ENSG00000188910	0	0	0	0	0	0	0	0.0369559	0	0	0	0	0.0390737	0	0
ENSG00000116138	38.7644	56.2047	48.2286	43.2086	42.613	40.1284	57.3305	42.2775	53.6026	42.3346	42.0351	35.473	52.3783	56.0409	51.9078
ENSG00000158161	60.4901	76.9553	69.9784	49.8078	48.253	47.6335	72.2983	60.1087	68.0088	49.9252	49.558	46.3746	56.3443	58.6983	58.4558
ENSG00000142684	38.4887	24.1691	27.3212	24.6659	23.4411	29.718	14.6925	20.9725	17.1714	21.8461	26.0975	35.7464	10.7843	9.73819	12.7349
ENSG00000121769	95.1372	79.8225	100.133	255.292	255.463	249.325	135.874	121.252	127.432	230.948	204.727	224.081	73.0483	69.3783	70.8461
ENSG00000142627	34.0774	29.5727	28.6423	15.3188	16.587	16.3822	32.4972	38.7667	35.9285	23.4095	24.178	22.743	69.8052	65.4763	66.7105
ENSG00000189337	6.98457	9.09789	8.61567	22.8268	22.2073	22.3137	15.3065	13.0085	14.3869	18.4314	18.6133	18.7275	32.314	31.1824	28.3417
ENSG00000028137	3.87828	2.75694	2.60385	3.44024	3.77955	3.51048	3.95894	4.49014	4.06081	7.87859	8.41478	8.88533	16.8603	15.7594	15.6396
ENSG00000130939	113.665	116.361	111.812	104.332	101.989	100.331	117.138	115.228	118.827	114.168	111.855	109.734	105.069	110.602	106.13
ENSG00000060656	33.7281	25.7865	26.8043	40.3742	40.5763	39.4223	29.3851	41.4275	31.6356	37.0067	36.5287	42.9401	29.7546	26.9104	25.9129
ENSG00000189280	0	0	0	0	0	0	0	0	0	0	0	0	0	0	0
ENSG00000134698	38.5622	61.3326	56.2699	82.2629	80.3106	72.8121	63.47	42.4438	56.0391	90.4495	77.1872	63.5985	49.1352	48.59	45.0316
ENSG00000134690	13.9875	9.18979	11.3727	4.11098	3.44664	3.8131	7.87553	10.44	9.03046	5.47181	6.08811	6.73235	17.6809	19.0055	19.7752
ENSG00000132881	5.56928	4.26406	4.02065	2.55314	2.72206	3.0868	4.04362	4.82274	4.91164	2.96218	3.19917	3.1953	4.02459	3.53199	4.0535
ENSG00000273274	1.83805	2.16879	2.81445	4.19753	3.75997	4.13591	2.32879	1.77388	2.4945	2.85933	2.40422	2.64851	1.58249	2.72468	2.21548
ENSG00000009709	687.797	721.288	548.359	2.81278	2.54581	2.6833	881.742	1159.71	1057.05	40.1541	52.1174	47.7074	70.1569	54.5944	66.3331
ENSG00000130940	81.1313	105.076	102.756	163.336	142.938	135.032	98.169	68.276	87.4814	138.791	140.124	120.174	27.5665	22.7393	22.2532
ENSG00000116771	1.98509	1.48875	1.72313	0.952017	0.900826	0.988583	0.783319	1.10868	1.1989	1.46052	1.00822	1.79415	1.01592	1.34552	0.984657
ENSG00000163879	60.6923	54.0543	60.1182	21.918	23.2648	22.112	38.8907	37.1406	39.8733	32.3578	34.1051	36.8741	21.8422	21.831	22.122
ENSG00000116954	13.2155	15.3837	16.274	16.0761	16.4107	17.4717	18.1857	18.4595	19.0278	14.9343	14.8325	14.8658	22.2916	25.3798	25.0923
ENSG00000163873	0	0	0	0	0	0.0201752	0	0.0184779	0	0	0	0	0.0195369	0.0672759	0
ENSG00000117215	0	0	0	0	0	0	0	0	0	0	0	0	0	0	0
ENSG00000196449	13.3994	12.204	12.8086	12.1382	11.8478	13.2551	12.639	13.2856	11.5443	8.70142	11.7691	12.0806	12.9139	11.8237	12.8662
ENSG00000044012	0	0	0	0	0	0	0	0	0	0	0	0	0	0	0
ENSG00000179051	139.232	122.537	115.01	58.6572	58.965	61.9377	91.2885	118.019	106.722	68.6445	70.2266	74.3292	129.314	124.696	131.649
ENSG00000126067	205.034	164.607	183.188	134.191	139.785	147.42	142.437	181.841	158.313	138.174	140.453	160.961	143.147	143.853	160.335
ENSG00000132906	98.9787	79.7122	76.0668	24.3846	24.949	27.2365	48.1847	60.7554	52.1717	29.9921	34.2408	37.7797	27.1562	27.684	30.9346
ENSG00000197312	71.5367	115.571	93.4513	71.7474	70.9107	62.5228	97.3645	74.9465	91.4842	72.5529	72.2236	59.4121	65.4094	66.8218	65.0694
ENSG00000173660	255.727	227.006	253.913	260.485	265.685	272.808	212.788	225.135	204.22	225.825	229.409	252.822	123.336	126.109	138.032
ENSG00000054118	166.784	198.793	172.581	177.118	179.637	170.077	181.497	161.59	178.385	174.09	167.83	160.038	208.927	205.511	202.478
ENSG00000276747	0	0	0	0	0	0	0	0	0	0	0	0	0	0	0
ENSG00000159339	0	0	0	0	0	0	0	0	0	0	0	0	0	0	0
ENSG00000197982	53.5239	35.6564	38.3302	38.7081	37.7955	47.3914	35.6516	51.8121	41.0722	31.4938	38.7584	44.0849	39.6208	37.3381	43.1116
ENSG00000158315	0	0.0367591	0	0	0.0391664	0	0.0211708	0.0739117	0.0386743	0.0205707	0.0193889	0	0.0976843	0.100914	0.0984657
ENSG00000204084	10.679	12.6084	11.411	14.5183	14.6874	13.3963	15.624	13.5628	13.4973	14.1321	14.7356	14.1311	18.3256	17.7104	16.5258
ENSG00000186973	0.919023	0.716803	0.957297	0.908743	0.783327	0.423678	0.148196	0.0923897	0.27072	0.802258	0.717389	0.683487	0.351663	0.302742	0.295397
ENSG00000146463	127.579	158.947	143.997	121.404	124.627	125.469	150.44	124.356	135.766	123.98	118.427	113.203	126.56	129.876	132.962
ENSG00000142686	19.5936	24.5367	22.6113	34.9001	35.3672	31.5338	30.2107	27.4767	32.003	32.3578	33.95	30.9107	45.1692	47.3118	46.1312
ENSG00000117148	0.0735218	0.0183796	0.0191459	0	0	0	0	0	0.0773487	0	0	0	0.0195369	0	0
ENSG00000117000	20.6229	40.5453	34.4052	31.33	31.7052	32.3408	37.8745	24.0398	34.0141	31.2058	29.1803	23.0335	38.0773	38.3977	36.022
ENSG00000092853	5.03624	8.52812	8.04129	2.83441	3.62289	3.0061	6.03368	5.87598	6.67133	4.62841	3.93595	3.50287	13.1874	13.3711	13.5719
ENSG00000187513	0	0.0735183	0.0382919	0	0	0.0201752	0	0	0	0	0	0	0	0	0
ENSG00000116151	7.88522	9.57576	8.73055	8.30851	7.46119	5.91132	7.81202	6.1162	8.99179	8.55742	8.51173	7.43292	8.01011	7.23216	7.22082
ENSG00000006555	0	0.0183796	0	0	0	0	0	0	0	0	0	0	0	0	0
ENSG00000066056	0.165424	0.0735183	0.287189	0.151457	0.0391664	0.0201752	0.105854	0.0739117	0.154697	0.370273	0.155111	0.256308	0.253979	0.386837	0.541561
ENSG00000214114	17.8842	23.5994	23.5686	17.8287	17.1744	15.8375	20.0699	18.6812	18.6024	16.6623	16.5775	14.9684	13.7735	15.8435	17.1002
ENSG00000116544	0.753599	0.385971	0.61267	0.367825	0.411247	0.322803	0.931515	1.31193	0.715475	0.329132	0.445945	0.598051	0.527495	0.454113	0.557972
ENSG00000117016	2.94087	3.85971	3.48456	2.98587	2.78081	2.96575	7.15573	5.08143	6.88403	2.81819	2.83078	2.42638	3.73154	2.5733	3.41348
ENSG00000121310	3.74961	6.2123	4.59502	8.39506	8.83201	5.8508	5.99133	4.71187	7.48349	12.8978	10.9547	8.13349	11.644	10.8819	9.23936
ENSG00000169213	1.21311	1.45199	1.22534	0.822196	0.900826	0.685955	1.56664	0.886941	1.27625	1.21367	1.16333	0.922707	3.10636	2.79195	3.18372
ENSG00000143001	0.183805	0.147037	0.0574378	0.0216367	0	0.0201752	0.127025	0.166301	0.116023	0.0205707	0	0.0341743	0.0195369	0.0672759	0.114877
ENSG00000117419	96.7731	67.3244	72.8311	60.2151	60.8058	69.5438	61.6705	89.156	69.5365	53.7719	60.377	75.0981	52.0853	48.6237	54.4023
ENSG00000162384	46.4474	42.4201	41.3552	43.3168	42.2801	43.2757	44.6915	48.4307	46.97	39.5369	40.5422	44.1362	60.3298	58.1264	60.1461
ENSG00000162391	0.0551414	0	0	0	0	0	0	0.0184779	0.0193372	0	0	0	0	0	0.0164109
ENSG00000174348	3.30848	3.62078	2.96762	7.70268	8.63618	9.5832	4.55172	3.75102	3.65473	8.96884	8.43417	8.97077	16.0398	14.3634	14.9011
ENSG00000117859	70.2869	94.1769	87.4012	100.654	97.7592	93.8548	87.9011	67.3151	79.0117	98.5749	87.4827	78.9427	109.133	115.967	100.878
ENSG00000253313	0.0183805	0	0	0	0.0391664	0.0605255	0	0.0184779	0	0.0205707	0.0193889	0.0170872	0	0	0.0328219
ENSG00000162396	20.2736	16.6887	17.576	13.8042	12.1612	13.7796	12.6813	18.866	14.5416	10.0385	11.4394	13.3451	9.00649	9.26726	9.51835
ENSG00000203995	0.202185	0.275694	0.325481	0.454372	0.528746	0.645605	0.254049	0.351081	0.232046	0.719975	0.407167	0.444267	0.781474	0.908225	0.787726
ENSG00000162378	171.968	216.015	192.608	217.168	213.026	217.629	195.385	157.561	173.3	178.492	183.012	168.531	115.365	117.178	117.371
ENSG00000240563	2.09537	2.97749	3.12079	1.81749	2.17373	2.27979	0.592782	0.388037	0.638127	2.83876	2.28789	3.26365	3.47756	3.49835	4.23402
ENSG00000284773	0.147044	0.42273	0.344627	0.194731	0.352497	0.0403503	0.296391	0.258691	0.541441	0.246849	0.193889	0.341743	1.1136	1.16051	0.968246
ENSG00000183431	107.305	97.8712	100.401	92.7351	95.8401	90.6066	97.1739	107.357	98.4262	94.3373	85.6989	86.632	97.235	105.691	108.23
ENSG00000243725	1.52558	1.17629	1.28278	0.908743	0.763744	0.726306	1.10088	1.01629	0.676801	0.617122	1.047	0.683487	0.68379	0.672759	0.836958
ENSG00000171872	0.0183805	0.0183796	0	0.0216367	0.0195832	0	0	0	0.0193372	0.0411415	0.0581667	0.0341743	0.0195369	0	0
ENSG00000162407	10.7526	10.8991	12.7512	17.2228	17.3115	16.4428	19.9641	17.7943	18.1576	31.2469	30.712	28.6552	50.9131	49.2796	45.6224
ENSG00000169218	0	0	0.0191459	0.173094	0.0979159	0.322803	0.0423416	0.0184779	0.0773487	0.0205707	0.0969445	0.0512615	0.0976843	0.151371	0.164109
ENSG00000163877	27.7729	26.7239	25.8662	20.3602	20.0923	21.3251	25.1297	26.4419	26.5113	21.7227	21.1921	21.7861	26.8632	27.1122	27.5704
ENSG00000157184	43.433	35.8585	37.5835	29.6423	33.3306	33.7329	32.2855	36.6233	34.1108	32.4606	33.1356	33.8668	28.8169	28.9455	28.9161
ENSG00000198815	83.3737	102.779	95.6148	104.332	107.923	100.25	103.271	85.9963	99.1997	101.229	96.1689	91.8948	75.002	73.9867	72.0441
ENSG00000134744	84.9912	142.092	139.708	275.219	262.532	241.355	171.97	96.1776	135.805	259.5	237.882	195.477	108.918	106.178	98.8431
ENSG00000283039	0.0551414	0.0367591	0.114876	0	0	0	0	0	0.0193372	0	0	0	0.0586106	0	0.0164109
ENSG00000162385	10.5504	17.3319	16.2932	15.427	17.9186	14.6875	15.0948	12.1954	14.6189	16.2509	12.5058	12.4053	16.1961	16.819	17.0838
ENSG00000123080	4.0437	3.21643	2.8336	1.83912	1.7429	1.45261	2.51932	3.39994	2.68787	2.57134	2.32667	2.32386	4.66931	4.94478	4.6443
ENSG00000162415	7.00295	7.99511	6.85424	1.64439	1.87999	1.75524	6.0125	5.70968	6.41994	1.72794	1.72561	1.57202	1.40665	1.36234	1.85444
ENSG00000116704	25.604	35.0315	28.2977	32.6282	33.2718	30.0812	36.8583	29.8973	38.0556	30.9589	31.3131	26.4168	39.3082	40.4665	38.5986
ENSG00000157193	5.01786	11.0645	9.19005	5.66883	5.30704	4.31748	12.5543	8.07486	11.1382	6.2535	6.16567	5.51916	16.5868	18.9886	14.5565
ENSG00000198841	5.29357	4.94411	4.51844	3.74316	4.17122	3.7324	3.51435	5.48795	5.06634	3.53816	3.85839	4.32305	4.49348	4.52431	4.41455
ENSG00000116212	37.8821	34.572	34.5967	31.806	34.6035	35.4074	41.1348	47.4698	43.9921	26.8654	30.111	30.9107	45.4427	47.2277	47.6246
ENSG00000132854	32.2945	29.1316	27.7616	17.5474	18.4278	20.3769	17.0001	20.8431	18.9698	20.797	20.1257	20.59	31.2199	31.6029	32.8219
ENSG00000162607	22.9204	44.0926	39.4598	22.9782	24.5769	26.0865	33.2381	24.8898	29.7212	22.6689	23.6738	23.8024	37.628	37.91	42.3895
ENSG00000154027	14.061	14.7772	14.9338	13.1768	12.6116	13.1542	16.4074	18.9214	19.3372	14.8726	14.6774	16.1132	53.9413	55.5026	53.4833
ENSG00000116745	0.42275	0.404351	0.363773	0.0649102	0.117499	0	0.254049	0.147823	0.212709	0.246849	0.213278	0.0854359	0.214905	0.252285	0.410274
ENSG00000132855	0	0	0	0	0	0	0	0	0	0	0	0	0	0	0
ENSG00000213625	68.5591	86.5127	81.2171	97.1057	99.1105	101.158	96.3271	78.5867	90.5366	95.4687	97.5261	93.5864	177.102	179.913	179.388
ENSG00000158966	21.7441	31.0615	27.7042	53.8971	51.445	49.0055	60.5696	50.7774	59.9066	45.8933	43.2566	35.1141	63.6316	64.7699	58.702
ENSG00000153898	0.257326	0.110277	0.0574378	0.0216367	0.0195832	0.0605255	0.444587	0.0923897	0.367406	0.123424	0.0193889	0	0.195369	0.218647	0.229753
ENSG00000117069	28.3243	32.9178	28.0296	6.55593	5.91412	6.47623	33.7251	37.3809	38.1909	9.66824	13.1069	11.5509	11.1751	9.48591	12.6528
ENSG00000125703	7.16838	9.90659	10.2239	8.22196	9.51743	8.19111	10.0985	7.33574	10.6161	8.47514	8.5505	7.02283	12.6013	13.657	13.736
ENSG00000154007	0	0	0	0	0	0	0	0	0	0	0	0	0	0	0
ENSG00000162618	1.7829	2.53638	2.77616	0.281278	0.37208	0.544729	1.24908	1.07172	1.33427	1.58395	1.51233	1.45241	6.03689	5.81937	6.18693
ENSG00000131233	0	0	0	0	0	0	0	0	0	0	0	0	0	0	0
ENSG00000188786	23.7108	25.6211	22.2476	20.014	20.249	21.8295	27.0139	23.7441	25.0223	20.1182	19.3113	19.1035	25.0072	24.7071	23.2543
ENSG00000066135	30.4932	32.201	29.6762	30.0534	29.0419	27.7812	40.3092	41.5199	42.5418	30.0333	27.571	28.3818	54.6251	58.3787	51.1529
ENSG00000284895	0	0	0	0	0	0	0	0	0	0	0	0	0	0	0
ENSG00000117174	32.0188	39.4977	38.0238	37.6263	37.8151	38.6556	37.2818	30.4147	32.3318	35.6285	34.0275	31.0474	36.2995	37.3045	37.8272
ENSG00000122420	8.25282	15.4205	15.355	9.56344	9.41951	9.32092	12.639	5.85751	9.45588	9.91509	10.3343	8.42398	25.1049	23.5802	22.204
ENSG00000143013	66.6108	69.291	68.1787	44.4419	44.8846	47.2502	64.5921	69.8466	66.4232	44.3299	46.8823	46.6651	97.1959	107.541	105.719
ENSG00000134748	55.1414	65.5232	64.292	52.9451	52.1108	47.8757	60.9295	55.1566	58.3403	49.7812	47.8906	48.2884	53.6873	55.7718	52.3837
ENSG00000142892	22.5161	41.9973	38.311	45.0044	48.253	43.6389	44.9456	31.1168	42.0197	44.3299	43.0433	39.198	81.1561	84.8686	85.2713
ENSG00000184005	3.58419	4.28244	4.19296	18.586	19.5244	21.9102	8.59534	8.64767	8.373	18.2257	14.5417	15.088	74.0056	82.1271	80.0526
ENSG00000197273	0	0	0	0	0	0	0.0211708	0	0	0	0	0	0	0	0
ENSG00000172260	2.04023	2.59152	2.52726	5.97174	5.07204	5.97185	5.2927	4.63796	4.29285	5.5541	5.60339	4.73315	3.14543	3.48153	3.77452
ENSG00000117480	7.38894	8.32595	7.42862	9.08743	8.1466	7.84814	5.12333	5.54338	6.69066	6.62377	8.00761	7.38166	4.02459	3.07787	3.52835
ENSG00000182183	0.569794	0.588146	0.51694	0.908743	1.07707	1.10963	0.571611	0.44347	0.560778	1.09025	0.930667	1.26445	0.253979	0.235466	0.361041
ENSG00000067334	18.8583	70.8349	58.5866	62.3355	60.7079	49.6107	65.3119	31.2831	57.9342	53.4427	53.494	43.6406	46.2633	47.9005	56.7819
ENSG00000116133	314.545	274.15	252.152	89.5545	89.828	93.7136	180.904	203.886	194.281	113.18	104.215	111.272	309.327	299.294	276.032
ENSG00000171502	1.26825	2.33421	2.02947	3.91625	4.01455	3.36925	2.07474	1.16411	2.10775	7.22032	4.98295	3.93005	8.16641	8.19085	6.84337
ENSG00000162399	0.0551414	0.128657	0.0574378	0.0432735	0.0195832	0.0403503	0.0423416	0.0739117	0.0193372	0.0205707	0.0193889	0.0341743	0	0	0.0164109
ENSG00000116157	130.759	99.746	117.326	141.353	142.742	155.006	80.5337	84.4257	78.0835	125.42	131.243	155.271	73.0483	73.1289	76.6063
ENSG00000143036	10.9364	13.6009	13.6319	22.6104	21.3261	21.8093	17.5082	15.2813	18.1576	23.1215	23.2667	21.7007	11.8393	11.2014	11.9964
ENSG00000065243	35.8051	65.9092	55.2552	55.931	56.5562	51.7493	64.7826	39.2471	54.7242	53.9982	47.7742	41.0092	71.6807	73.7512	70.3373
ENSG00000117528	42.1096	61.9024	57.9356	68.9996	71.2044	71.9446	63.3853	51.7013	59.1718	59.4905	61.1914	56.7294	73.2046	77.2328	75.8514
ENSG00000172339	7.51761	8.69354	7.90727	8.07051	8.28369	7.70691	8.23544	8.05638	7.77354	7.63174	7.40656	8.09932	7.7366	8.15721	8.64857
ENSG00000203985	0	0	0	0	0	0	0	0	0	0	0	0	0	0	0
ENSG00000189433	0	0	0	0	0	0	0	0	0	0	0	0	0	0	0
ENSG00000179178	0.0183805	0.0183796	0	0.151457	0.0195832	0.0807006	0.0211708	0.0554338	0.0193372	0.0411415	0	0.0683487	0.175832	0.033638	0.131288
ENSG00000142700	2.33432	2.27907	2.01032	1.27657	1.72332	1.77541	0.868002	1.29346	1.10222	0.781688	0.853111	0.751836	0.99638	1.02596	0.951835
ENSG00000127124	8.73072	9.92497	10.2431	16.4439	14.9224	14.4858	13.6552	12.6759	13.3813	16.4977	16.7132	15.6689	15.395	13.3711	14.376
ENSG00000162604	24.0784	32.6605	32.9693	41.456	40.2239	39.3214	32.9841	28.5669	32.4091	35.7725	32.903	37.2159	42.7076	42.4679	42.6192
ENSG00000116171	35.1802	55.8923	49.1476	53.6375	55.9687	54.5335	53.2869	43.996	49.8512	52.8051	50.6826	50.9881	70.3327	74.1717	76.0483
ENSG00000137936	204.005	180.304	181.542	14.4966	14.1195	16.6445	67.6618	88.4908	76.962	23.8826	24.876	26.4168	47.8262	47.8836	48.4451
ENSG00000143032	0.0183805	0.0735183	0.0382919	0.0216367	0.0195832	0	0	0	0.0386743	0	0.0193889	0	0	0	0
ENSG00000178028	63.0633	54.0359	56.3273	52.4691	49.9371	50.7809	47.4861	53.3088	49.8126	43.6922	47.9681	53.3974	44.8957	45.3776	46.2789
ENSG00000168710	120.08	124.43	121.328	131.313	132.421	129.545	128.867	131.803	128.109	126.448	121.433	120.533	168.701	174.177	173.529
ENSG00000117519	415.6	525.711	524.924	581.855	573.415	573.903	640.67	587.414	649.284	606.343	596.15	594.36	654.719	668.857	701.995
ENSG00000134215	5.88175	8.5465	6.93083	0.432735	0.391664	0.383328	6.28772	6.37489	7.11608	0.86397	0.988834	0.632225	1.21129	1.49689	1.3457
ENSG00000188641	5.18329	4.65003	5.09282	7.48631	8.18577	8.57444	6.6688	6.30098	6.43928	7.9403	8.53111	7.34748	21.1584	21.1078	20.8091
ENSG00000152078	4.48483	6.32257	5.99268	17.2012	17.7032	15.8778	7.74851	4.76731	6.36193	12.3836	13.8437	11.6193	5.60708	5.21389	4.29967
ENSG00000185668	3.45553	2.59152	3.27395	1.19002	1.07707	1.57366	3.51435	3.84341	3.67406	0.719975	0.775556	1.34989	0.351663	0.302742	0.213342
ENSG00000171492	9.55784	12.057	11.0281	17.4176	17.1353	18.198	17.4236	13.415	16.2432	18.8634	18.1674	16.3524	40.4608	40.5001	42.5044
ENSG00000170989	24.8871	24.9962	21.4243	6.38284	5.40496	5.52799	12.2155	15.1519	14.6963	5.5541	5.0605	5.0578	6.54485	6.12211	6.21975
ENSG00000116299	0.753599	0.790322	0.7084	0.843833	1.19457	0.766656	0.868002	0.62825	0.850836	1.09025	1.16333	1.07649	0.937769	0.840949	0.656438
ENSG00000079739	224.793	163.633	183.303	148.644	152.573	164.811	146.608	186.978	155.587	132.702	144.215	167.916	142.228	151.085	163.026
ENSG00000117154	1.56234	1.08439	0.842421	0	0	0	6.49943	11.7335	9.0498	0.102854	0.1745	0.11961	0.62518	0.269104	0.311808
ENSG00000162377	28.4162	36.9613	34.6733	55.7795	56.6541	58.629	37.1971	29.1027	33.0859	54.6358	48.1039	46.9385	34.3653	33.6884	32.7563
ENSG00000116774	60.6371	46.4636	50.2964	52.1662	54.3237	57.5396	40.1822	49.9643	46.8346	67.184	68.8306	76.2601	103.506	104.597	103.98
ENSG00000023909	12.3517	13.7663	12.6363	11.8137	11.9262	12.7911	11.9615	11.1792	12.2018	11.643	12.2926	11.8756	18.8335	19.88	18.61
ENSG00000198198	52.0534	64.6226	62.6072	68.2856	64.8203	57.1966	69.546	60.7739	69.7879	66.896	67.5897	57.1908	81.5469	75.3827	68.1711
ENSG00000117525	10.4033	16.5416	13.8425	6.44775	7.24578	5.83062	11.1993	8.42594	11.2736	14.7081	14.4641	11.1921	11.8393	11.1173	11.1266
ENSG00000162692	7.07648	9.50224	7.7924	26.9161	30.3735	30.4645	10.1408	10.1813	9.84262	39.4135	35.2878	30.0905	121.05	121.063	117.305
ENSG00000181656	0.900642	0.827081	0.784983	0.476008	0.352497	0.363153	0.190537	0.110868	0.212709	0.473127	0.290833	0.358831	1.79739	2.20329	1.72315
ENSG00000122481	1.24987	3.19805	2.79531	3.87298	4.79788	3.06662	4.86928	2.29126	3.71274	3.82615	3.41245	2.83647	4.76699	5.81937	4.84123
ENSG00000198162	82.8407	157.421	127.837	129.02	127.036	123.452	158.04	100.132	139.711	126.88	107.996	86.5294	164.618	167.366	153.803
ENSG00000171517	0.0735218	0.110277	0.0574378	0.12982	0.215415	0.221927	0.190537	0.129346	0.116023	0.164566	0.0775556	0.187959	0.976843	0.99232	0.836958
ENSG00000143079	28.4897	38.3949	34.9988	50.2405	50.7009	52.2738	43.3366	35.2189	42.3484	48.0532	48.1814	40.1378	69.4926	69.4119	68.1875
ENSG00000143093	89.0717	86.6413	84.2421	76.0532	75.7477	72.1262	88.4304	97.3972	95.7383	70.0639	73.0767	73.7312	91.7451	90.7552	88.8981
ENSG00000085491	81.9033	100.003	92.7621	96.8028	99.1301	104.185	109.03	89.4517	98.3295	89.8735	93.8035	93.1251	106.456	108.096	106.868
ENSG00000173947	0.955784	0.900599	0.61267	0.80056	0.783327	0.605255	1.16439	1.97714	1.72101	0.699405	0.930667	0.78601	1.05499	0.925044	1.44416
ENSG00000134198	0.0367609	0.238934	0.0957297	0.973653	1.03791	1.25086	0.402245	0.62825	0.502767	1.35767	1.33783	0.820184	2.7547	2.47239	2.59293
ENSG00000198799	24.7217	46.0225	40.1682	50.0242	48.4292	44.345	49.3703	33.6483	44.7849	46.8395	44.5751	36.1735	46.5368	46.6895	41.5525
ENSG00000117620	4.83406	9.81469	7.60094	9.47689	9.57617	8.19111	10.5854	5.96837	7.92824	9.00998	8.64745	6.86904	12.0347	12.076	9.58399
ENSG00000162688	189.65	364.228	343.899	922.483	898.437	887.646	379.127	200.412	276.599	793.763	760.355	666.793	110.11	109.593	109.707
ENSG00000197106	2.3527	1.47037	2.41239	2.96423	2.03665	2.03769	2.92157	2.54995	2.22378	2.69477	2.69506	2.87065	2.34442	2.13601	1.82162
ENSG00000203859	0	0	0	0	0	0	0	0	0	0.0205707	0	0	0.0195369	0.0840949	0.0328219
ENSG00000185946	5.93689	17.4055	13.9765	25.7477	25.7715	12.8516	22.6739	7.35422	18.0996	24.4175	22.6075	9.94473	19.0289	18.0804	13.8673
ENSG00000162627	17.535	22.2393	23.09	38.1023	41.6534	40.1284	29.7238	25.5919	30.9201	40.6066	38.4482	41.0092	43.1569	44.4526	44.3424
ENSG00000162695	16.4137	28.3229	25.1961	32.4984	32.7039	35.7706	32.4125	25.8876	29.7406	31.3909	32.108	28.3305	51.6945	53.3666	49.8236
ENSG00000265808	59.8835	78.9219	72.2759	103.683	100.364	101.844	98.423	91.0408	94.6361	96.6001	95.374	97.5848	162.859	168.476	163.65
ENSG00000134247	160.314	184.274	160.117	178.568	181.869	179.498	222.928	210.963	233.941	222.205	201.237	181.312	235.341	242.58	224.715
ENSG00000116752	28.9308	43.9823	40.8766	37.8859	38.383	39.5635	36.5196	29.4538	34.3041	37.9736	35.1521	35.4559	33.3103	35.0676	39.337
ENSG00000173218	16.3402	15.88	14.6658	22.632	23.4802	23.2821	15.3277	16.0943	16.0499	19.2336	20.4359	19.2231	41.0274	41.5933	41.651
ENSG00000183508	0.238946	0.367591	0.421211	0.108184	0.234998	0.0605255	0.550441	0.406515	0.560778	0.102854	0.290833	0.136697	0.214905	0.218647	0.229753
ENSG00000198765	0	0	0	0.0216367	0	0	0	0	0	0	0	0	0	0	0
ENSG00000143398	145.261	147.386	139.076	116.254	121.651	117.218	123.447	129.697	125.382	117.521	124.128	122.686	128.279	131.272	130.221
ENSG00000196505	14.0427	19.7213	17.1165	16.5521	15.4903	14.4858	17.6353	14.6345	16.2819	16.2303	14.3284	12.7129	16.7626	17.2563	18.6264
ENSG00000134200	0	0	0	0	0	0	0	0	0	0	0	0	0	0	0
ENSG00000163393	0.79036	1.58064	1.58911	5.9501	6.54078	6.21395	2.68869	1.88475	2.32046	6.21236	5.13806	5.63877	6.66207	6.71077	6.03923
ENSG00000163156	26.1921	21.982	22.8794	25.1203	29.2573	32.2197	22.0811	28.7886	23.0306	21.6815	22.782	28.7065	23.8154	23.6139	26.7006
ENSG00000143631	0	0	0	0	0	0	0	0	0	0	0	0	0	0	0
ENSG00000156150	0	0.0183796	0.0191459	0.0216367	0.0195832	0	0.0423416	0	0	0.0205707	0	0	0.0195369	0.117733	0.0984657
ENSG00000177551	0.110283	0.275694	0.440356	0.476008	0.37208	0.363153	0.0846832	0.0739117	0.0773487	0.637692	0.756167	0.375918	0.3712	0.420475	0.311808
ENSG00000197323	45.896	67.6736	56.6528	44.6582	45.6484	45.0108	63.1101	45.5296	57.2574	42.9517	42.927	36.0027	60.6033	63.6767	62.4437
ENSG00000143119	0	0	0	0	0	0	0.0423416	0.0923897	0.116023	0.0205707	0.0193889	0	0.0195369	0.016819	0
ENSG00000143520	0	0	0	0	0	0	0	0	0	0	0	0	0	0	0
ENSG00000171943	14.9985	34.8293	19.816	33.6668	29.9427	35.8714	20.9803	20.954	18.0416	32.296	32.8254	31.2183	17.3292	15.5576	16.9197
ENSG00000116830	28.9676	39.8469	37.1814	31.7195	31.7835	30.3031	39.8434	36.1428	38.2103	36.6776	33.3295	32.1922	35.1663	35.7235	33.8558
ENSG00000081026	8.23444	10.8991	11.1238	14.1721	14.0607	13.7595	11.7921	8.68463	10.5194	10.7791	11.4976	11.2092	13.0115	13.9766	13.3093
ENSG00000186150	0.0551414	0.0551387	0.0191459	0.0432735	0.0195832	0	0.0211708	0.0739117	0.0966859	0.0205707	0	0.0170872	0.0781474	0.033638	0
ENSG00000073754	0	0	0	0	0	0	0	0	0	0	0	0	0	0	0
ENSG00000163155	25.0893	22.0004	22.6496	23.9735	21.9723	22.919	17.7835	21.7855	21.0969	17.8348	22.336	21.9741	14.6331	16.3985	16.3617
ENSG00000175984	5.97365	8.17891	8.30934	12.9171	12.5332	11.6007	10.2467	6.63358	9.20449	13.9881	12.8742	10.3548	11.8198	12.9674	11.3564
ENSG00000116824	0.0183805	0.0367591	0.0191459	0	0.0195832	0.0201752	0.0211708	0	0	0.0617122	0	0	0	0	0
ENSG00000024526	5.51414	9.68604	8.74969	3.89461	3.15289	3.55083	8.9129	7.539	8.45035	4.42271	4.76967	4.45975	17.3097	17.1385	18.0356
ENSG00000137947	18.068	39.0934	35.9561	28.95	30.8827	24.1295	39.4835	26.3495	38.5583	27.2768	24.3912	22.145	27.3516	31.6533	33.7409
ENSG00000117586	8.80424	13.8398	14.1488	24.601	24.5181	23.0602	14.0151	9.27592	13.42	24.2323	23.7514	19.1889	18.306	17.0881	17.9536
ENSG00000162728	0	0	0	0	0	0	0	0	0	0	0	0	0.0586106	0.033638	0.0164109
ENSG00000184371	6.98457	7.33345	6.94997	12.1166	12.2395	13.013	10.1832	7.8716	9.12715	22.2575	21.5411	19.0009	84.1257	84.4145	80.2167
ENSG00000163154	0	0	0	0	0	0	0	0	0	0	0	0	0	0	0
ENSG00000162729	13.0501	12.4062	11.3344	8.74124	8.59702	9.64373	12.5754	15.7986	13.8261	9.23626	10.1016	12.0465	18.2865	16.9535	16.0827
ENSG00000143158	99.2728	80.2636	91.9388	85.2704	87.7326	98.9592	82.6508	88.3615	82.7824	74.6717	79.0679	92.8004	41.6135	41.8625	45.1137
ENSG00000271092	0.165424	0.661665	0.363773	0.454372	0.509163	0.403503	0.592782	0.184779	0.251383	0.493697	0.387778	0.205046	0.722864	0.840949	0.672849
ENSG00000135862	383.085	499.594	438.978	688.157	695.634	680.548	808.872	632.093	773.661	779.939	703.022	569.345	1406.79	1404.23	1247
ENSG00000143198	67.6768	64.0896	70.6485	102.385	104.32	106.727	73.1239	75.3715	76.1111	93.8025	92.9891	105.735	83.6568	85.4236	86.8139
ENSG00000143318	0.661696	1.19467	0.899859	0.757286	0.822494	0.645605	0.952686	0.868463	0.908847	1.09025	0.717389	0.922707	0.840085	0.639121	0.656438
ENSG00000143621	310.63	266.338	283.092	225.477	222.152	241.275	250.747	309.801	264.068	221.917	219.075	245.867	239.717	252.554	270.928
ENSG00000143155	56.0971	80.5025	80.2981	78.4548	76.8836	76.0805	80.0468	71.0477	78.2962	70.4959	73.2512	72.0395	78.7531	78.0737	84.5656
ENSG00000198771	14.3184	13.2701	13.1341	12.4195	13.4928	12.5489	7.685	9.51614	10.8482	12.1162	13.7079	14.2507	1.44573	1.54735	1.47699
ENSG00000116147	0.128663	0.0735183	0.153167	0.238004	0.195832	0.181576	0.317562	0.0554338	0.154697	0.143995	0.135722	0.153785	0.175832	0.185009	0.18052
ENSG00000143179	50.3073	41.7584	43.9974	32.9744	33.2131	32.5224	44.5645	50.5741	45.1136	31.6583	35.3266	37.0792	34.3849	35.2862	35.8907
ENSG00000143315	18.7848	23.8199	21.9029	22.8917	24.1656	22.1321	29.5968	25.6289	26.2019	22.5249	20.6492	18.7617	23.2684	25.2789	23.5005
ENSG00000143185	0.0551414	0.0183796	0.0382919	0	0.0587495	0	0	0	0	0.0411415	0.0193889	0.0512615	0	0	0
ENSG00000143190	28.4162	39.1853	31.1887	24.5144	23.6565	23.3628	35.1012	25.2778	32.4671	26.5568	24.8372	18.9838	26.0231	27.314	26.4544
ENSG00000075945	48.745	56.9583	56.4997	77.4379	79.214	82.5164	68.0006	64.0076	66.5199	68.1097	69.9551	71.732	74.1619	73.4317	77.115
ENSG00000092607	128.332	132.701	141.469	108.725	102.048	94.4803	95.7555	80.0464	84.5808	120.586	115.403	107.632	25.9645	24.1857	25.7324
ENSG00000117091	0	0.0551387	0	0	0	0	0	0	0.0193372	0	0	0	0.0195369	0	0
ENSG00000143171	103.096	75.4665	89.7753	94.9853	94.8218	109.934	85.5935	111.126	92.7024	90.1203	96.2853	129.008	26.6483	26.1367	30.9018
ENSG00000047410	64.736	166.096	136.625	139.406	130.796	131.582	149.402	84.167	122.25	146.71	136.246	104.505	170.225	172.866	168.458
ENSG00000171806	2.13213	5.23818	4.03979	3.15896	3.79914	3.38943	3.93777	2.54995	3.96412	3.0239	2.65628	2.11881	4.76699	5.12979	5.87512
ENSG00000134216	0	0	0	0	0	0	0	0	0.0193372	0.0411415	0	0	0	0	0
ENSG00000162694	56.0788	92.5963	74.0565	50.9113	50.4463	55.2799	109.898	95.2353	117.57	53.4839	55.3941	53.2436	111.595	116.808	117.125
ENSG00000118197	9.85192	13.7847	14.2254	13.9341	12.6507	14.1831	14.2479	12.1215	14.1935	14.0704	11.0711	13.2084	13.3827	14.6157	13.9001
ENSG00000135842	10.9731	12.4246	13.0001	45.5886	48.0375	45.959	24.6851	16.9258	16.5139	61.7327	56.0533	48.032	48.0607	52.1725	43.3577
ENSG00000184155	0	0	0	0	0	0	0	0	0	0	0	0	0	0	0
ENSG00000058085	3.47391	3.67591	3.98235	4.43553	3.91664	3.77275	1.18556	0.979331	1.14089	7.52889	5.21561	6.54439	4.29811	4.22157	4.52942
ENSG00000116815	5.91851	7.40697	6.73937	6.96703	7.01078	6.5771	8.46832	6.9477	7.94758	6.87062	6.34017	6.30517	7.71706	6.25666	7.76238
ENSG00000143184	0.0919023	0.0735183	0.306335	0.0216367	0.0587495	0.0605255	0.0635124	0.0369559	0.0386743	0.0822829	0.1745	0.187959	0.507958	0.689578	0.804136
ENSG00000177807	0.147044	0.128657	0.114876	0.0216367	0.0587495	0.0201752	0.148196	0.110868	0.0966859	0.0205707	0.0581667	0.0170872	0	0.016819	0
ENSG00000143228	1.48882	3.91485	3.15908	1.16838	1.52749	1.27103	2.85806	1.73693	2.84256	1.60452	1.58989	1.28154	5.76337	6.05483	7.54904
ENSG00000143178	0.477892	0.698424	0.459502	1.7093	1.15541	0.827181	0.762148	0.388037	0.986196	1.46052	1.27967	1.00814	2.07091	1.66508	1.70674
ENSG00000116833	0.110283	0.0551387	0.134022	0.0216367	0.0195832	0	0	0.0739117	0.0773487	0.0205707	0.0387778	0.0170872	0.0390737	0.033638	0.0492328
ENSG00000000457	10.4401	14.189	13.4787	16.8118	16.0386	17.5927	14.9889	11.5118	13.9808	14.0292	13.8824	13.2767	18.1107	19.8464	17.9864
ENSG00000143507	4.19074	5.8447	4.09723	8.97925	8.89076	9.24022	6.18187	5.85751	7.09674	9.52425	9.03523	8.90242	22.0962	22.9411	22.8276
ENSG00000157064	4.15398	4.65003	4.49929	1.42803	1.35124	1.14998	2.3923	2.56843	2.01107	1.31653	1.80317	1.23028	2.3835	2.74149	2.21548
ENSG00000059588	11.5981	27.7348	20.9457	30.8107	30.1777	23.04	30.6553	16.7225	28.3676	32.3166	30.8865	21.7691	40.1482	41.442	35.4805
ENSG00000122224	0	0	0	0	0	0	0	0	0	0	0	0	0	0	0
ENSG00000162782	0	0	0	0	0	0	0.0211708	0.0369559	0.0193372	0	0.0969445	0	0.0195369	0.033638	0
ENSG00000143653	73.4851	89.2328	82.0786	89.0568	93.2943	94.5206	78.0567	68.7749	75.647	70.0845	67.454	67.5114	67.5975	67.6628	70.2389
ENSG00000162851	14.3551	18.2509	18.3227	16.3141	18.7607	16.4226	17.7835	14.7454	16.8427	14.9755	15.5499	15.8911	15.0825	16.264	16.4766
ENSG00000143353	17.535	19.2986	19.548	15.2323	15.1574	15.0507	15.3065	15.0595	14.8703	12.9184	13.0487	14.7804	14.047	12.3956	14.5073
ENSG00000117592	1412.83	1086.14	1294.9	1369.17	1427.87	1452.73	1047.91	1196.83	1057.18	1253.89	1340.68	1524.23	666.539	668.656	743.547
ENSG00000186197	0.294087	0.220555	0.134022	0.389461	0.234998	0.58508	0.296391	0.44347	0.425418	0.349702	0.310222	0.375918	4.14181	5.38208	4.31608
ENSG00000162670	0.0367609	0	0	0	0.0195832	0	0.0211708	0.0184779	0	0	0.0581667	0.0170872	0.117221	0.033638	0.0492328
ENSG00000162761	10.679	9.04275	8.61567	0	0	0	2.83689	3.21516	3.67406	0.205707	0.368389	0.410092	0.0390737	0.0840949	0.0328219
ENSG00000143199	0.0367609	0.220555	0.172313	0.12982	0.0979159	0.0605255	0.27522	0.0739117	0.0773487	0.205707	0.252056	0.0854359	0.175832	0.151371	0.0492328
ENSG00000007908	0	0	0	0	0	0	0	0	0	0	0	0	0	0	0
ENSG00000092978	17.7371	26.9077	22.8411	21.8315	20.6798	20.1953	25.0874	21.5268	22.3924	19.7685	18.3613	17.1384	25.0072	24.5725	25.0759
ENSG00000188404	0.0735218	0.0183796	0.172313	0.0649102	0.0195832	0.100876	0.0211708	0	0.0773487	0.0205707	0.135722	0	0	0.016819	0.0328219
ENSG00000143196	0.110283	0.110277	0.0574378	0.086547	0.254581	0.161401	0.0635124	0.424992	0.251383	0.267419	0.232667	0.256308	0.0195369	0.050457	0.0656438
ENSG00000116574	10.8261	12.7187	12.3491	9.86636	10.4966	11.5805	12.6813	11.9183	11.0415	9.6271	9.22911	9.12455	48.4123	48.0014	49.2985
ENSG00000121481	40.0878	64.3653	56.5762	54.0919	56.8891	53.0203	61.2894	49.6687	57.9148	53.813	50.2172	51.3128	47.7676	47.0932	50.4473
ENSG00000152092	0.0919023	0.330832	0.153167	0.908743	0.744161	0.685955	1.0162	1.4228	1.16023	0.596551	1.00822	0.529702	1.25036	1.49689	1.60827
ENSG00000143476	9.42917	9.26331	10.1091	2.46659	3.32914	3.30873	7.45212	8.18572	8.52769	4.13472	3.89717	3.48578	16.0202	16.5162	16.4766
ENSG00000121486	33.1583	45.8754	43.5187	41.2613	41.8884	43.195	42.5109	35.7363	37.6495	37.8707	36.3348	34.4477	31.6106	30.7115	33.6424
ENSG00000057252	17.8842	20.9895	19.3757	31.4598	31.6073	29.597	28.9405	24.6865	27.4975	29.2927	28.5598	26.5022	50.6005	53.0639	48.3959
ENSG00000123685	0.624935	0.588146	0.555232	0.649102	0.646245	0.786831	1.10088	0.831507	1.10222	0.493697	0.853111	0.973969	1.2699	1.90055	1.85444
ENSG00000116962	484.049	565.981	544.721	1160.92	1169.86	1125.69	975.995	731.394	890.844	1037.44	960.603	785.463	1016.35	998.459	902.159
ENSG00000181450	17.8658	26.4666	20.4287	16.7468	19.7203	19.8725	19.7947	14.7823	17.1521	13.7618	16.0928	14.0798	16.4696	16.6508	18.4787
ENSG00000162753	0.0183805	0.0551387	0	0	0	0	0.0211708	0	0	0	0.0387778	0	0	0.016819	0.0328219
ENSG00000143355	0.0551414	0.0735183	0.0191459	0	0	0	0	0.0184779	0	0	0	0.0341743	0	0	0
ENSG00000121644	132.725	159.241	150.621	136.809	139.55	135.86	161.745	139.859	157.095	142.123	146.173	137.056	94.2458	102.529	103.307
ENSG00000174502	0	0	0	0.0216367	0	0	0.0846832	0	0	0	0	0	0	0	0
ENSG00000162849	12.076	14.8323	12.3108	40.6771	40.2826	41.9845	15.1159	15.7062	16.8427	20.9821	18.4001	16.848	38.6439	36.6822	33.0188
ENSG00000067533	22.369	33.9471	33.984	36.4579	38.0893	35.4276	37.43	28.1234	33.55	31.4526	33.3683	32.3631	22.8972	25.7835	26.1591
ENSG00000116209	102.636	136.818	134.251	176.058	181.105	174.152	155.33	131.563	153.595	159.896	158	152.64	230.379	238.981	244.261
ENSG00000116161	67.0703	73.9226	73.9799	61.4051	63.9587	62.5833	62.3268	65.4673	63.1939	57.6803	55.0645	64.7091	49.0571	50.4233	55.8957
ENSG00000152104	73.3196	90.4275	77.9622	114.393	113.974	122.988	120.631	116.411	119.504	131.426	127.036	111.05	207.442	210.86	194.568
ENSG00000117650	3.01439	4.44786	4.17381	1.55785	1.31207	1.57366	2.87923	4.00971	3.57738	1.99536	2.24911	1.9992	6.87697	7.65264	8.12342
ENSG00000203724	1.81967	0.827081	1.89545	1.0602	0.822494	1.23068	2.0324	2.19887	1.99173	0.678834	1.10517	1.16193	1.38712	0.941863	0.951835
ENSG00000158764	0.0551414	0.0735183	0.0382919	0	0	0	0.105854	0.0184779	0.0773487	0	0	0	0	0	0
ENSG00000173726	194.355	244.614	229.713	250.402	248.804	240.831	235.758	188.05	217.118	245.902	224.892	206.994	191.051	195.235	190.941
ENSG00000143839	0	0.0367591	0.0382919	1.03856	1.33166	1.67454	0.105854	0.203257	0.0580115	1.21367	1.10517	0.90562	0.820548	1.09323	1.01748
ENSG00000135829	377.369	409.699	392.932	275.739	270.679	278.982	348.154	344.336	354.354	271.06	267.412	262.544	302.782	304.911	314.532
ENSG00000134717	77.7861	110.186	101.933	100.438	99.933	93.754	113.2	91.4288	108.656	96.8264	93.4157	92.0657	83.6373	87.2064	88.4386
ENSG00000116668	6.96619	9.4471	8.44336	10.126	9.77201	9.22005	8.44715	6.85531	8.35366	8.98941	8.76378	6.68108	7.07234	7.80401	8.97679
ENSG00000143756	45.1056	56.1496	48.7073	47.6657	46.138	47.0686	52.7576	44.772	49.3678	43.8156	46.3201	44.307	51.5773	49.1955	52.4658
ENSG00000150681	0	0	0	0	0.0195832	0	0	0	0	0	0	0	0	0	0.0164109
ENSG00000116906	113.113	112.409	115.622	91.9345	91.7276	92.6443	98.9734	98.7091	98.9677	94.3373	92.2136	94.6288	75.6076	79.9575	82.6619
ENSG00000092969	51.6858	67.4714	56.4231	34.8135	33.4089	31.9171	73.9919	62.0304	70.0586	50.0074	44.7496	37.4209	72.7162	74.3904	68.4829
ENSG00000157181	8.47339	28.1759	20.0649	24.7524	24.5573	21.0629	26.1459	13.1378	20.9808	23.0186	22.2972	16.0619	27.2735	27.6168	24.8954
ENSG00000117697	28.3243	37.5862	36.1475	35.3977	36.2876	36.4969	33.3228	28.4745	32.6798	31.0001	31.7978	32.5682	32.8219	32.0402	35.661
ENSG00000132681	0.40437	0.753563	0.631816	0.562555	0.37208	0.524554	0.550441	0.480426	0.734813	0.699405	0.581667	0.307569	0.507958	0.521389	0.475918
ENSG00000010932	15.0536	13.7479	12.1002	3.13733	3.52497	3.8131	4.61523	6.00533	5.08568	7.52889	7.65861	8.42398	10.7257	11.151	13.3257
ENSG00000010072	15.4212	20.6586	19.8926	14.0639	16.0582	15.2322	18.8632	16.0943	17.9449	14.5846	15.2009	15.7544	19.6541	18.8036	19.3321
ENSG00000135766	3.52905	4.02513	4.15467	3.85134	3.66205	5.14467	3.89543	4.23145	3.75141	3.76444	4.09106	3.69083	5.33356	3.75063	3.85657
ENSG00000168243	3.45553	2.13203	2.41239	2.09876	1.95832	2.27979	0.508099	1.03476	1.04421	2.69477	1.84195	2.05046	2.57887	2.80877	3.06885
ENSG00000116183	0.238946	0.183796	0.229751	0.12982	0.215415	0.262277	0.190537	0.0923897	0.251383	0.308561	0.407167	0.273395	0.0781474	0.0840949	0.0328219
ENSG00000170382	0.955784	0.790322	0.899859	3.44024	3.42706	3.97451	2.94274	4.32384	4.17683	3.06504	3.76145	2.93899	6.95512	6.9967	7.35211
ENSG00000066027	23.1226	30.5469	28.3551	29.902	34.486	32.4618	35.4187	28.918	35.7158	38.1587	38.0992	37.3526	37.374	41.2402	40.1904
ENSG00000173728	0	0	0	0	0	0	0	0.0184779	0	0	0	0	0	0	0
ENSG00000094975	47.4951	95.3349	82.1361	109.395	112.466	104.971	95.6073	60.4413	86.3018	93.4322	93.3963	74.8418	100.283	102.814	100.058
ENSG00000162772	19.1892	16.9092	15.9869	7.61613	8.24452	7.96919	17.0848	19.7529	15.9918	11.9516	10.9935	11.3117	12.3082	12.7992	13.3585
ENSG00000135828	6.37802	6.8372	6.29901	7.26995	9.24326	7.28323	14.502	12.2324	14.8316	7.71402	7.36778	7.31331	24.2062	24.9257	24.9282
ENSG00000076356	105.688	138.141	121.787	59.5443	62.9991	52.7984	115.423	106.692	121.844	74.8363	71.6807	59.5317	115.639	112.704	102.913
ENSG00000185523	0.220565	0.294073	0.191459	0.086547	0.195832	0.121051	0.169366	0.129346	0.251383	0.123424	0.310222	0.136697	0.195369	0.302742	0.147699
ENSG00000116711	1.24987	2.77532	2.27837	4.04607	3.64247	3.55083	2.83689	2.53148	2.57184	2.79762	2.83078	2.71686	7.77567	9.63728	9.10808
ENSG00000143845	12.6458	6.81882	8.2519	7.65941	9.28243	9.68408	8.0449	12.9346	9.43654	8.29	7.81372	10.7991	15.4146	15.608	16.3781
ENSG00000123684	66.9784	90.8135	74.7074	58.311	59.102	60.3842	69.9906	55.6925	61.9563	55.4381	52.3306	51.1077	75.9788	81.8412	77.8207
ENSG00000117707	21.4316	35.0682	29.389	22.156	22.4619	19.7918	30.1684	17.7943	26.3952	22.7512	21.4635	17.6852	7.34586	8.71223	8.00854
ENSG00000123836	18.0864	30.5469	23.6069	24.1899	26.7702	23.726	30.2319	21.6561	28.6964	32.4606	30.7508	24.9131	30.497	29.3996	27.833
ENSG00000117691	55.1597	40.9681	41.9105	17.4392	18.8782	20.4576	44.8397	70.8259	52.4037	19.645	23.1503	24.4688	30.5752	30.0051	33.0517
ENSG00000287856	0	0.0367591	0.0191459	0.108184	0.117499	0.0403503	0.0423416	0.0369559	0.0580115	0	0.0969445	0.11961	0.0195369	0	0.0164109
ENSG00000203705	9.22699	13.1782	13.9957	15.5568	16.254	16.7454	15.0736	11.1607	14.2128	14.8109	15.4917	15.6006	12.3668	13.1356	12.4067
ENSG00000174175	0	0	0	0	0	0	0.0211708	0	0	0.0205707	0	0.0170872	0.0976843	0	0
ENSG00000008118	0.459511	0.257314	0.765837	0.108184	0.254581	0.242102	0.338733	0.388037	0.193372	0.0822829	0.116333	0.290482	2.09044	2.00146	2.06778
ENSG00000196878	0.38599	0.202175	0.306335	0.12982	0.0783327	0.100876	0.486928	0.351081	0.386743	0.28799	0.387778	0.358831	0.351663	0.555026	0.393863
ENSG00000133059	28.0118	34.9947	29.389	38.3403	36.4443	34.782	39.0389	34.2211	38.5197	36.4719	33.0775	33.7472	46.2633	48.6741	48.0513
ENSG00000074964	16.8733	14.3728	16.8676	38.0158	36.8751	39.8459	24.5793	24.5757	24.5775	31.0824	34.4153	37.0279	27.4298	25.1948	26.2247
ENSG00000116918	29.7763	40.0307	36.2815	30.5294	29.7664	33.5109	35.6304	28.493	31.3456	27.1945	26.2332	29.9026	31.005	30.2237	31.9685
ENSG00000198929	7.86683	8.16053	8.63482	14.5183	13.9236	13.2551	12.9565	11.6411	12.3178	12.219	12.1762	11.961	9.04557	7.2658	7.36852
ENSG00000162771	0.0183805	0.0735183	0	0	0	0	0.105854	0.0739117	0	0	0	0	0	0	0
ENSG00000174606	28.6919	36.2813	31.5334	31.3084	32.2927	30.0206	37.5358	32.2994	33.9174	29.3956	28.8313	25.5966	32.8024	32.8307	32.428
ENSG00000179914	0	0	0	0	0	0.0403503	0	0	0.0193372	0	0	0.0170872	0	0.050457	0
ENSG00000235750	0.551414	0.514628	0.7084	1.36311	1.56665	1.35174	1.56664	1.68149	1.21824	2.73591	2.34606	2.5289	0.547032	1.0596	1.01748
ENSG00000121446	0	0	0	0	0	0	0.0211708	0	0	0	0	0	0	0	0
ENSG00000116903	22.5528	28.8743	24.0473	25.8343	26.8877	25.1181	29.2157	23.3007	24.7322	26.6802	24.0422	24.2809	28.0745	27.4318	26.0934
ENSG00000198797	0.294087	0.220555	0.382919	1.08184	0.881243	1.02893	0.0423416	0.129346	0.193372	0.370273	0.232667	0.393005	0.605643	0.908225	0.738493
ENSG00000151414	65.2506	105.278	96.2849	113.009	115.11	126.095	103.97	75.815	87.8101	97.2995	106.581	111.921	78.0693	80.462	79.0351
ENSG00000177614	264.734	260.2	239.765	28.7769	28.9635	27.2566	232.519	278.019	250.436	38.673	41.3565	41.6756	34.4826	34.6976	36.5144
ENSG00000183831	0.0367609	0.0735183	0.0382919	0.0216367	0.117499	0.0807006	0.0846832	0.0923897	0	0.0205707	0.0969445	0.0683487	0.0976843	0	0.18052
ENSG00000136643	37.8086	55.7636	51.292	52.9018	54.7742	47.6739	58.5161	47.6546	53.9314	50.5628	50.1397	43.7773	47.709	49.0778	50.5621
ENSG00000133069	56.2442	48.9264	49.4348	19.9491	19.074	20.0945	37.4723	43.8666	38.6937	23.9238	29.8201	31.5087	11.937	11.8574	11.422
ENSG00000162877	0	0	0.0191459	0	0	0	0	0	0.0580115	0	0	0	0.0976843	0	0
ENSG00000069248	73.8159	83.9395	79.379	66.2517	65.682	65.307	76.7441	73.6161	80.52	65.5178	62.4129	59.1387	84.829	86.6346	83.8599
ENSG00000253148	0	0.0367591	0.0957297	0.0216367	0	0	0.105854	0	0	0	0	0	0.0195369	0.050457	0
ENSG00000090104	0.0735218	0.128657	0.0957297	0.0649102	0.0587495	0.0201752	0.0635124	0.0184779	0.0773487	0.0411415	0.0581667	0.0341743	0.0390737	0.033638	0
ENSG00000185220	6.13907	7.8297	7.83069	7.01031	6.9912	6.43588	7.76968	6.7814	8.25697	6.87062	6.72795	6.03177	9.82704	9.85593	8.79627
ENSG00000162769	4.26427	12.3695	10.4345	6.14484	6.01204	5.7701	12.0462	7.114	12.1437	7.0969	6.53406	4.69897	12.699	13.102	12.1277
ENSG00000133065	72.2719	74.9887	78.2686	81.8518	85.6764	76.5647	88.9173	79.4551	88.951	82.5092	79.9016	76.6189	55.2307	56.7136	51.2022
ENSG00000042781	0	0.147037	0.306335	0.216367	0.137082	0.161401	0.254049	0.0369559	0.193372	0.431985	0.135722	0.136697	0.0195369	0	0.0328219
ENSG00000277462	1.98509	3.52888	2.92933	2.07713	1.95832	1.04911	2.3923	2.25431	2.82323	1.95422	2.094	1.58911	3.51663	2.72468	3.42989
ENSG00000035687	13.381	20.1992	17.3845	17.8936	17.664	17.9155	20.7474	18.5888	21.3869	16.6006	17.547	15.9252	40.8711	43.763	45.0316
ENSG00000180287	0.698457	0.680044	0.555232	1.2982	0.724578	1.23068	2.68869	1.90323	1.75968	2.1805	2.15217	1.21319	9.33862	9.72137	9.92862
ENSG00000163431	16.4689	13.6744	17.1356	34.8352	37.1885	37.667	32.1161	35.2559	35.6191	27.6059	25.8066	27.0148	83.8131	89.2415	85.8457
ENSG00000117222	31.4306	32.2378	33.2756	30.0534	29.0614	30.989	31.7774	31.5603	31.6163	28.8813	28.4629	26.3142	33.5448	31.9561	32.428
ENSG00000143324	46.7231	65.6886	55.8104	43.1004	44.4734	45.152	63.1525	51.7567	58.1275	50.8714	50.702	45.2468	53.824	56.0409	54.0905
ENSG00000118193	2.33432	4.76031	4.26954	1.40639	1.35124	1.53331	3.53552	2.19887	3.80942	2.15993	2.01645	2.15298	7.52169	7.7031	8.04136
ENSG00000198842	153.403	167.475	165.67	138.54	135.085	126.256	157.193	138.141	154.833	133.504	133.861	116.671	53.3356	51.3315	50.2996
ENSG00000198756	13.6383	13.1414	13.0958	8.39506	8.67535	8.73584	16.9366	18.7366	19.3952	10.3471	11.9823	10.7478	26.5311	24.7071	25.9949
ENSG00000259823	0	0	0	0	0	0	0	0	0	0	0	0	0	0	0
ENSG00000135749	5.25681	5.64253	5.60976	7.87577	7.42203	7.90866	10.6701	10.44	9.7266	8.0843	9.55873	6.8007	15.102	17.5927	15.5248
ENSG00000183780	0.294087	0.294073	0.268043	0.0216367	0	0.0201752	0.0635124	0.0554338	0.309395	0.143995	0.1745	0.0683487	0.0976843	0.016819	0.0328219
ENSG00000162702	47.7157	58.0795	49.9135	37.9725	41.7122	42.0854	54.0067	44.1068	47.7628	39.1049	40.3677	37.1646	51.9485	51.4661	50.6114
ENSG00000143194	1.24987	1.7093	1.49338	0.497645	0.411247	0.363153	2.41347	2.56843	2.1851	0.164566	0.349	0.307569	0.742401	0.857768	0.804136
ENSG00000134245	1.691	3.85971	4.17381	22.6537	21.2673	23.7462	5.31387	3.54776	6.22657	31.5349	27.1832	22.3842	177.102	188.574	151.096
ENSG00000069275	587.752	687.709	619.122	517.14	518.465	519.773	581.477	502.267	542.253	480.265	478.305	450.196	540.487	555.312	542.267
ENSG00000143674	0.330848	0.496249	0.382919	0.411098	0.43083	0.242102	0.762148	0.683684	0.715475	0.658263	0.387778	0.375918	0.898696	0.857768	0.656438
ENSG00000187889	0	0	0	0	0.0195832	0.0201752	0.0211708	0	0	0	0	0.0170872	0	0.016819	0
ENSG00000134375	35.4008	60.1747	58.1271	75.5771	79.449	68.2526	74.1825	54.7316	67.4867	61.383	60.9975	57.0882	69.7075	74.2558	73.7672
ENSG00000097046	2.61002	6.10202	5.45659	8.8927	9.63492	8.9376	7.57914	4.47166	5.82049	7.89916	7.23206	5.62168	13.1288	13.4384	12.5216
ENSG00000232113	0	0	0	0	0	0	0	0	0	0	0	0	0	0	0
ENSG00000203737	0	0.0183796	0	0.0216367	0.0195832	0.0403503	0	0.0184779	0	0.0205707	0.0193889	0	0	0	0.0164109
ENSG00000117280	4.94434	6.04688	5.39915	6.85885	6.59953	6.53675	7.36744	9.18353	7.94758	5.82152	5.89422	5.94634	7.17003	6.92942	6.72849
ENSG00000136636	37.4042	60.4504	53.5895	49.2452	47.0388	43.9213	55.6792	40.0232	50.7021	47.8269	48.0263	42.6838	70.3132	71.733	65.2335
ENSG00000163874	3.80475	3.36346	3.58029	4.73845	3.93622	3.99468	4.38235	4.12058	3.46135	4.03186	4.34311	5.0578	5.07958	4.2552	4.46378
ENSG00000054392	16.8549	15.0896	15.9103	17.5041	16.4303	16.3015	14.8619	11.715	12.6272	17.7525	17.1786	16.079	22.8581	25.6994	22.8605
ENSG00000122223	0	0	0	0	0	0	0	0	0	0	0	0	0	0	0
ENSG00000188739	0.643316	1.41523	1.09132	1.10347	1.37082	0.887707	0.656295	1.23802	0.88951	1.00797	0.833723	0.580964	0.820548	1.0596	0.738493
ENSG00000135750	0.992545	1.17629	0.842421	2.83441	2.89831	2.94557	2.11708	1.90323	1.79836	2.50963	2.48178	2.63142	3.59478	5.3148	4.31608
ENSG00000203730	0	0	0	0	0	0	0	0	0	0	0	0	0	0	0
ENSG00000143341	3.30848	8.27081	6.08841	26.9161	25.0861	26.3488	17.847	11.4194	18.9504	26.5568	24.4882	16.0107	28.9341	28.8614	24.5836
ENSG00000116703	0	0	0	0	0.0195832	0	0.0211708	0.0184779	0	0	0.0193889	0	0.0195369	0.016819	0
ENSG00000162545	0.533033	0.514628	0.191459	1.81749	2.31082	1.97717	0.889173	0.720639	1.10222	1.99536	1.80317	2.08464	1.62156	1.85009	1.8052
ENSG00000090432	89.6047	66.9935	73.7884	83.3447	84.4818	87.419	78.6918	93.831	83.4012	67.5131	76.6055	84.3594	67.1287	69.0588	70.7968
ENSG00000183114	0.294087	0.147037	0.191459	0.562555	0.411247	0.685955	0.0423416	0.0554338	0.154697	0.390844	0.639834	0.375918	0.957306	0.65594	0.902602
ENSG00000158828	128.939	100.095	109.362	109.568	102.557	118.428	110.639	133.54	119.388	106.618	111.893	123.421	89.6937	88.5856	90.1782
ENSG00000162630	66.7578	131.653	107.926	67.2037	66.7003	63.6324	100.773	66.5575	90.5753	76.2762	74.2789	64.0427	64.9014	72.288	69.8122
ENSG00000066557	12.9031	28.1759	25.5598	27.8681	28.6698	27.3373	25.4049	17.3693	24.7322	23.6975	22.9565	22.3842	31.6888	34.0416	37.0723
ENSG00000118454	29.3352	39.9756	39.4023	38.2105	40.498	36.6179	45.3055	35.0526	40.492	38.097	38.7972	34.5844	52.2416	48.6573	51.9735
ENSG00000116761	1.85643	1.94823	1.83801	3.50515	3.21164	3.69205	4.25533	3.30755	2.26245	2.40677	3.58695	3.29782	3.30173	4.3393	3.75811
ENSG00000007968	5.44061	5.07276	3.94406	0.952017	0.979159	0.907882	4.74226	6.19011	5.89784	1.62509	1.37661	1.84541	5.31403	4.57476	5.2515
ENSG00000117318	8.30797	5.67929	6.66279	17.6339	18.6432	22.8383	12.0462	23.1713	18.6024	19.0691	21.4247	28.2109	98.7784	91.4785	109.674
ENSG00000142676	687.466	722.446	726.895	709.166	741.83	668.242	717.309	710.236	714.528	760.027	681.035	717.2	747.207	775.288	801.117
ENSG00000057757	33.5443	34.1125	32.4524	31.6546	31.7052	32.6232	33.4287	34.72	36.2572	29.519	29.9171	29.6462	39.1519	40.2646	42.291
ENSG00000011009	103.519	80.1349	85.5823	61.5565	60.7274	65.6298	68.1911	85.793	77.4454	58.2769	62.7231	73.7995	61.5606	56.2595	64.774
ENSG00000117308	49.425	32.8994	37.8898	43.7062	43.2397	45.8783	31.7138	39.7276	33.0472	36.0811	39.1656	44.8026	27.6447	25.5312	28.1448
ENSG00000132703	0	0	0	0	0	0	0	0	0	0	0	0	0	0	0
ENSG00000132693	0	0	0	0	0	0	0	0	0	0	0	0	0	0	0
ENSG00000158716	6.35964	3.67591	4.13552	1.16838	1.66457	1.83594	3.57786	7.76073	4.3702	2.36563	3.21856	4.23762	3.82922	4.13747	4.80841
ENSG00000158714	0	0.0183796	0	0	0	0	0	0	0.0580115	0	0.0193889	0	0	0.016819	0
ENSG00000243284	0	0	0	0	0.0195832	0.0201752	0.0211708	0	0.0193372	0	0	0	0.0390737	0	0
ENSG00000163399	971.922	1041.66	1074.51	1398.79	1370.22	1241.36	1072.47	826.148	969.295	1441.23	1407.32	1267.54	531.5	547.222	518.881
ENSG00000177888	18.1231	39.2404	31.9546	36.9339	35.7197	36.8802	39.6317	24.1507	34.4008	32.5429	34.5122	24.9131	32.7633	33.9912	36.8918
ENSG00000243364	5.91851	4.55813	4.92051	5.063	5.97287	6.61745	5.01748	5.50642	5.18236	3.90844	5.46767	6.20264	11.0188	10.781	10.1584
ENSG00000251246	0	0	0	0	0	0	0	0	0	0	0	0	0	0	0
ENSG00000143590	0.82712	0.624906	0.478648	1.34148	0.979159	1.19033	0.656295	0.720639	0.696138	0.822829	0.562278	1.26445	1.71924	1.49689	1.69033
ENSG00000169242	1.06607	1.28657	1.07217	2.05549	2.03665	2.78417	1.35493	1.27498	1.16023	1.48109	1.58989	1.69163	3.32127	3.44789	4.21761
ENSG00000169241	20.6413	19.7397	20.5436	24.363	25.8302	24.7549	23.923	29.0658	24.5002	23.2038	22.7626	25.8187	36.2409	39.4742	40.9946
ENSG00000273088	0	0	0	0	0	0	0	0	0	0	0	0	0	0	0
ENSG00000177628	27.9383	26.099	26.9	28.712	28.8656	31.7759	31.7138	35.1081	35.1356	30.6915	30.3436	28.7748	43.4304	46.4709	43.9813
ENSG00000176444	42.9367	45.9857	42.1593	43.6846	44.258	37.9495	51.0216	46.2687	52.4037	43.6922	41.8218	36.9254	61.5606	58.631	51.5468
ENSG00000143630	1.34177	2.27907	2.77616	7.57286	6.01204	4.88239	4.48821	2.19887	3.61605	5.20439	5.7585	4.25471	6.77929	5.07933	4.87405
ENSG00000143627	0.0551414	0.165416	0.172313	0.0432735	0.0195832	0.0807006	0.190537	0.0369559	0.0966859	0.102854	0.155111	0.0683487	0.0586106	0.0672759	0.0820547
ENSG00000174059	1.4153	0.974117	1.05303	0.584192	0.626662	0.907882	1.54547	1.86627	1.58565	0.8434	0.930667	0.837271	1.32851	1.2446	1.72315
ENSG00000142657	616.922	480.534	471.22	183.285	191.817	197.858	400.932	611.065	467.67	205.769	220.549	242.125	337.695	343.78	366.818
ENSG00000251503	0	0	0	0	0	0	0	0	0	0	0	0	0	0	0
ENSG00000175279	0.477892	0.496249	0.593524	0.411098	0.469996	0.302627	0.359903	0.609772	0.425418	0.308561	0.445945	0.307569	0.62518	0.706397	0.508739
ENSG00000160049	96.6996	86.2553	83.6677	71.4013	71.5374	74.2042	84.916	93.7016	86.4372	73.5198	73.4064	80.8223	77.9911	78.9147	77.394
ENSG00000122188	0	0	0	0	0.0195832	0.0605255	0	0	0	0.123424	0.0193889	0.0854359	0.0195369	0.050457	0.0820547
ENSG00000288644	0	0	0	0	0	0	0	0	0	0	0	0	0	0	0
ENSG00000182004	44.205	49.2205	53.7043	39.8765	43.7292	40.1284	43.019	44.2731	42.5805	34.7234	34.4928	40.6846	48.7249	49.5655	57.6681
ENSG00000130768	0.0367609	0	0	0	0.0391664	0	0.0635124	0.0184779	0	0.0205707	0.0387778	0	0	0.033638	0.0164109
ENSG00000182118	7.03971	6.06526	6.89254	6.14484	6.91286	6.5771	6.75348	7.39117	8.39233	9.23626	7.8525	9.73969	41.0079	45.5626	44.9168
ENSG00000143633	13.1053	18.0304	16.5229	14.7346	13.7474	14.0621	17.6141	14.2095	16.746	14.1938	14.1151	14.2678	14.5354	14.1279	14.4088
ENSG00000070759	1.52558	2.13203	1.99118	1.36311	1.52749	2.15874	2.05357	3.14125	2.61052	1.39881	1.72561	1.8625	2.65701	2.64058	2.33035
ENSG00000280670	2.57326	3.96999	4.0015	3.74316	4.73913	3.71223	5.48323	4.47166	5.76248	3.70273	3.85839	3.77627	3.47756	3.93564	3.88939
ENSG00000132763	21.0089	20.4381	20.7925	22.3508	21.5807	24.2304	17.7411	20.8616	18.8731	19.7068	19.6603	20.6584	14.9848	15.8267	16.1812
ENSG00000169224	0.367609	0.349212	0.0765837	0	0	0	0.952686	0.480426	0.792824	0.0205707	0.0193889	0	0.0390737	0	0
ENSG00000177489	0	0	0	0	0	0	0	0	0	0	0	0	0	0	0
ENSG00000177476	0	0	0	0	0	0	0	0	0	0	0	0	0	0	0
ENSG00000162636	7.2419	13.0127	10.0516	14.3452	16.4107	14.1226	17.5929	11.5672	15.2957	12.2807	11.3619	10.9358	38.4095	40.9206	38.5001
ENSG00000162639	20.2369	24.4816	23.5112	21.2689	22.1094	18.6418	20.3451	16.9258	21.6576	19.5216	20.0093	19.018	16.3133	17.4917	17.8059
ENSG00000134186	44.8483	76.0731	64.809	67.247	67.4053	60.7474	67.5137	42.3329	57.3541	65.4972	60.8036	51.8937	67.7734	69.311	59.9328
ENSG00000143107	0.0367609	0.0551387	0.0382919	0.0216367	0.137082	0.0605255	0	0	0.0193372	0.0205707	0.0193889	0.0341743	0.0195369	0	0.0328219
ENSG00000215717	44.6829	60.9467	56.7294	76.0315	80.5848	73.7402	73.0604	56.6718	66.3072	69.4262	66.4845	61.8385	73.2242	77.031	75.1293
ENSG00000132718	25.5305	22.1841	24.6025	26.3968	25.791	27.7207	25.8284	26.4604	26.724	42.9722	41.8606	43.6919	60.7596	63.8617	63.7073
ENSG00000132680	58.8542	70.5408	71.4718	76.0748	73.7698	62.9263	71.3879	62.9358	73.7326	62.8847	65.2824	64.0427	66.1713	61.5575	61.9513
ENSG00000163479	213.636	155.785	165.612	204.835	215.944	219.748	173.325	223.675	190.993	183.923	201.994	225.67	297.546	301.295	321.015
ENSG00000160803	102.967	86.3105	91.3453	103.553	96.3688	100.331	98.296	109.038	102.661	90.6346	93.629	101.464	83.735	79.3015	83.1543
ENSG00000132698	0	0.0183796	0.0191459	0	0.0391664	0	0.0211708	0.0369559	0	0.0411415	0.0193889	0	0	0	0.0492328
ENSG00000260238	0	0	0	0	0	0	0	0	0	0	0	0	0	0	0
ENSG00000242252	0.0367609	0.0367591	0.0191459	0.086547	0.0979159	0.0605255	0.0211708	0.0184779	0.116023	0.0411415	0.0775556	0.0341743	0.0781474	0.16819	0.131288
ENSG00000198952	301.605	253.344	272.753	242.115	243.536	239.378	243.316	271.312	249.14	230.001	246.472	261.588	187.319	183.932	183.507
ENSG00000163468	700.498	537.694	578.226	376.306	373.98	397.067	475.178	616.572	491.184	361.51	378.413	442.763	336.737	349.313	383.672
ENSG00000132677	0.0551414	0.0183796	0.0574378	0	0	0.0605255	0.169366	0.0923897	0.0966859	0	0	0.0512615	0.234442	0.050457	0.0820547
ENSG00000254726	115.576	120.827	118.781	117.596	119.594	115.523	96.6447	82.2268	93.9013	100.406	103.285	101.447	125.837	120.491	123.148
ENSG00000186377	3.25334	3.21643	4.11638	0.497645	0.900826	1.08946	3.2603	3.19668	3.05527	2.0365	1.72561	1.81124	17.0361	17.0881	16.6735
ENSG00000186160	0	0.0735183	0.0191459	0	0.0195832	0.0403503	0.0423416	0.0739117	0	0	0.0193889	0	0.468885	0.403656	0.229753
ENSG00000162366	0	0	0	0	0	0	0	0	0	0	0	0	0	0	0
ENSG00000186790	0.0551414	0.165416	0	0.086547	0.0391664	0.0605255	0	0.0554338	0	0.205707	0	0.0170872	0.273516	0.100914	0.0820547
ENSG00000189030	0.0367609	0	0.0191459	0.0216367	0.0587495	0	0.0635124	0	0	0	0.0193889	0.0341743	0	0.016819	0.0656438
ENSG00000162763	0	0	0	0.0216367	0	0.121051	0	0	0	0	0.0193889	0	0	0	0
ENSG00000143061	35.8051	43.6515	33.7543	34.8784	35.0735	36.1942	48.3329	47.5437	51.0888	31.7818	33.6591	29.2191	54.1952	55.3513	49.3477
ENSG00000135821	343.145	262.681	286.806	196.938	204.018	202.095	212.851	275.155	238.157	225.825	235.575	257.077	245.559	256.019	260.081
ENSG00000203740	0.0551414	0.0551387	0.0765837	0.389461	0.215415	0.464029	0.169366	0.0923897	0.0773487	0.226278	0.581667	0.273395	0.117221	0.0672759	0.0492328
ENSG00000168275	23.7108	25.9887	27.5127	27.8032	29.4139	27.7408	25.4049	24.2615	25.5444	23.1009	24.4882	26.1775	14.9848	14.9016	17.1494
ENSG00000241563	0.0919023	0.0183796	0	0.0432735	0.0195832	0	0.0211708	0.0184779	0.0773487	0.0205707	0.0581667	0	0	0.050457	0.0164109
ENSG00000156869	4.76054	5.69767	4.67161	3.91625	3.34872	3.47013	4.00128	3.04886	3.67406	4.64898	3.74206	4.37432	5.3531	4.86069	5.13663
ENSG00000033122	0.312468	0.385971	0.287189	1.51457	1.60582	1.35174	0.381074	0.388037	0.328732	1.56338	1.24089	1.53785	0.820548	0.975501	0.86978
ENSG00000143278	0	0	0	0	0	0	0	0	0	0	0	0	0	0	0
ENSG00000116678	14.7227	24.2243	24.009	20.728	21.1694	21.3655	19.4348	12.8606	18.5444	23.7798	23.3248	22.1621	109.192	109.693	111.398
ENSG00000159352	215.878	193.243	208.269	166.754	167.005	176.472	169.155	189.972	181.421	164.936	170.991	188.967	144.475	152.01	161.238
ENSG00000158710	39.9775	24.4265	28.4892	20.5765	19.8573	22.6164	24.6216	41.908	30.3594	20.7559	24.6627	33.2004	63.2604	69.597	75.0637
ENSG00000162734	272.031	197.378	218.819	238.653	228.575	261.006	257.839	332.695	280.582	265.712	271.735	330.193	300.418	301.497	324.264
ENSG00000049239	104.53	107.943	104.441	117.076	114.601	116.31	124.315	129.031	132.054	113.53	119.61	114.501	208.81	203.93	196.57
ENSG00000186564	0.900642	1.10277	1.37851	0.173094	0.254581	0.141226	0.317562	0.166301	0.251383	0.205707	0.271445	0.170872	0.801011	0.622302	0.672849
ENSG00000244038	200.2	166.023	168.752	209.271	214.357	224.973	182.069	216.561	198.09	205.954	212.483	225.619	298.23	295.173	302.47
ENSG00000116690	0.0735218	0.312453	0.440356	0.389461	0.254581	0.100876	0.0635124	0	0.0966859	0.0617122	0.155111	0.11961	0.0195369	0.100914	0.0328219
ENSG00000162383	0	0	0.0191459	0	0	0	0	0.0184779	0	0	0	0	0	0	0
ENSG00000172456	7.11324	5.78957	5.97353	6.38284	6.01204	7.08148	6.11836	7.39117	6.80669	7.69345	6.96061	8.28728	7.46308	7.58536	9.63323
ENSG00000162946	3.84152	5.67929	6.06926	6.18811	7.36328	6.39553	3.95894	4.41623	4.48622	6.31521	6.99939	7.09118	15.1801	15.8771	15.574
ENSG00000158786	0	0	0	0	0	0	0	0	0	0	0	0	0	0	0
ENSG00000118733	0	0	0	0.0216367	0	0	0.0211708	0.0184779	0	0.0617122	0.0193889	0.0170872	0	0.016819	0
ENSG00000179085	10.6423	6.54313	8.27104	6.83721	7.97035	10.249	6.39358	8.70311	8.04426	6.21236	8.027	10.2523	9.39723	7.619	8.77986
ENSG00000173080	0	0.0367591	0	0	0	0.0201752	0	0	0	0	0	0	0	0.016819	0
ENSG00000183347	0	0.0183796	0.0191459	0.0432735	0.0391664	0.0201752	0.0211708	0	0.0773487	0.0822829	0.135722	0.0512615	0	0	0
ENSG00000120937	0	0.0735183	0.114876	0	0.0783327	0.0201752	0	0.0369559	0	0.0205707	0	0.0512615	0.136758	0.185009	0.0820547
ENSG00000116685	114.032	98.4778	95.3659	72.5696	70.9107	77.17	90.0605	107.671	96.8019	71.8947	78.2536	86.5636	77.366	76.375	77.5581
ENSG00000120949	0.257326	0.257314	0.172313	1.19002	0.959576	1.35174	0.486928	1.05324	0.88951	0.57598	0.950056	0.973969	4.0832	4.57476	4.08633
ENSG00000162521	290.963	332.891	323.413	277.946	293.004	273.716	296.328	297.55	308.525	264.293	261.304	254.958	298.855	319.006	330.139
ENSG00000162520	81.4989	91.7325	93.4322	101.39	100.364	100.694	90.8227	68.4053	77.4454	102.977	103.866	99.3107	71.4268	74.6258	74.3416
ENSG00000162522	22.4977	19.4823	23.9899	31.2218	28.4152	29.3952	16.4285	15.7247	17.2101	24.9934	25.1862	26.1605	22.0571	19.2241	21.4819
ENSG00000116497	26.3208	32.4767	30.04	36.5228	35.7981	34.6407	37.3029	31.6897	34.8456	35.2582	33.3877	28.1938	55.5824	55.5195	52.8268
ENSG00000143224	13.8772	13.4906	13.0767	11.2511	10.6728	10.4709	15.243	13.3595	16.3012	9.85338	11.8854	11.4826	16.8408	17.7608	16.132
ENSG00000158850	65.1955	49.9924	51.9238	48.0552	49.1734	49.8326	52.6094	65.3565	58.0115	47.6007	52.2919	55.7213	54.4492	55.6877	55.4034
ENSG00000158859	0.900642	1.5255	1.43595	0.93038	1.27291	1.45261	0.825661	1.07172	1.3536	1.29596	1.02761	1.14484	12.7576	10.8651	10.1912
ENSG00000158882	36.7058	29.4808	30.2123	47.5143	46.9017	48.3599	32.6877	33.7592	32.4284	40.9563	42.5392	44.8026	29.657	30.106	32.2475
ENSG00000143257	0	0	0	0.0216367	0	0	0	0	0	0	0.0387778	0	0	0	0
ENSG00000248485	0	0.0183796	0	0.692376	0.959576	1.14998	0.0846832	0.0554338	0.0773487	0.390844	0.155111	0.170872	0.117221	0.0840949	0.0164109
ENSG00000188931	0	0	0	0	0	0	0	0	0	0	0	0	0.0195369	0	0.0820547
ENSG00000265107	32.1658	34.8844	37.3346	163.682	165.595	167.615	83.0107	68.9042	74.9896	139.326	137.041	128.547	99.7552	98.6602	91.0479
ENSG00000121634	0	0	0	0	0	0	0.0423416	0	0	0.0205707	0	0	0.0195369	0	0
ENSG00000116688	326.474	279.921	294.598	328.446	320.988	328.774	293.575	340.53	300.036	297.37	300.101	328.262	200.311	199.389	198.983
ENSG00000049089	1.81967	1.72768	1.39765	1.25493	1.39041	1.10963	1.27025	1.5891	1.52764	1.56338	1.66745	1.45241	7.28725	7.2658	6.97465
ENSG00000117640	123.314	112.226	117.039	123.027	123.531	123.896	99.4392	106.1	101.617	106.371	109.431	113.322	82.426	80.7311	82.5307
ENSG00000127423	1.80128	1.15791	1.53167	0.757286	0.469996	0.968408	1.67249	2.05105	1.68233	0.699405	0.911278	0.939795	2.63748	2.3883	2.49446
ENSG00000182749	15.8807	11.1932	13.4596	21.5286	21.0519	22.0313	12.0674	12.9346	13.7874	19.3365	20.9012	22.2475	26.5311	25.9181	25.7488
ENSG00000187147	74.1284	62.0494	66.4938	63.6553	61.452	68.6359	57.0765	72.2857	62.0917	59.5934	62.3741	72.7059	54.078	52.4248	53.5161
ENSG00000126106	17.1673	12.1305	12.598	6.01501	6.48203	7.48498	9.03993	13.2856	11.4863	7.2409	7.75556	8.86824	10.2373	9.58682	10.5522
ENSG00000142945	19.1892	13.3252	12.6363	5.43082	4.81746	6.59728	10.035	16.0388	13.594	6.66492	7.54228	7.80884	26.5311	25.3967	28.0299
ENSG00000142959	0.110283	0.202175	0.172313	0.151457	0.0783327	0.201752	0.0211708	0.166301	0.174035	0.164566	0.1745	0.23922	0.234442	0.218647	0.18052
ENSG00000173846	23.1042	18.2877	20.2755	10.9915	12.1416	11.0358	17.72	20.104	16.7847	12.6716	16.1703	15.8056	18.7749	16.0789	16.1812
ENSG00000117425	0.992545	1.04764	1.09132	1.2982	1.46874	0.766656	1.50313	1.0902	1.89504	1.09025	0.930667	1.14484	2.24674	2.06874	2.11701
ENSG00000070785	38.4703	37.77	38.8471	40.7204	41.7513	38.2521	36.562	35.6255	36.876	36.5747	36.3736	38.1727	28.8559	32.427	32.2475
ENSG00000126088	104.897	77.1758	85.41	67.6365	69.3049	75.3744	73.632	95.9005	82.9178	63.4195	73.988	87.1617	74.2205	75.8873	85.501
ENSG00000162408	29.905	32.4216	33.6968	27.6085	26.5744	28.9514	33.0476	30.6179	32.4091	28.0585	29.0252	26.2117	28.7387	32.3597	28.8833
ENSG00000173662	0.220565	0.349212	0.440356	0.627466	0.43083	0.605255	0.0846832	0.424992	0.0773487	0.390844	0.756167	0.615138	0.0781474	0.016819	0.131288
ENSG00000204859	20.3839	19.0412	18.5907	18.1749	16.1561	18.3594	18.9902	21.1942	21.2129	14.8726	17.2173	16.8821	19.2829	19.2577	20.0049
ENSG00000288629	0	0	0	0	0	0	0	0	0	0	0	0	0	0	0
ENSG00000070886	0.0367609	0.128657	0.114876	0.086547	0.0979159	0.0605255	0.148196	0.0923897	0.0773487	0.164566	0.213278	0.0854359	0.0781474	0.117733	0.147699
ENSG00000119285	73.7975	90.0415	86.0227	72.8509	72.0465	71.8236	85.9958	75.815	81.9123	74.9392	71.0797	66.5716	81.0584	81.0507	76.3273
ENSG00000244020	0	0	0	0	0	0	0	0.0369559	0	0	0.0193889	0	0.0195369	0	0
ENSG00000117758	45.4549	48.5588	46.9458	47.7307	48.6446	52.8186	54.049	53.6599	54.0667	47.7241	47.464	48.6472	87.994	90.8393	89.3576
ENSG00000117751	55.4355	58.8514	56.021	54.0269	56.2429	55.8247	54.1337	53.2904	59.1137	54.8827	49.2672	49.1085	70.235	74.1885	70.7804
ENSG00000130775	5.80822	5.9366	6.03097	1.10347	1.42957	1.51314	9.86559	14.5237	13.6327	1.87194	2.71445	2.93899	2.57887	2.32102	2.5437
ENSG00000117748	61.7032	51.9039	52.1152	42.5595	41.8101	42.9933	46.978	63.3793	52.8678	37.6239	41.2983	47.7416	36.6121	38.6668	41.5197
ENSG00000117122	14.1346	10.2374	12.464	33.9697	34.9756	38.8977	10.3102	16.9997	13.188	14.4406	17.8572	18.4371	39.3472	41.1224	45.606
ENSG00000159363	38.7644	29.7382	32.1843	21.8747	22.1682	24.9163	28.263	39.0439	30.166	21.805	23.7514	25.1523	29.0318	28.1045	28.6535
ENSG00000117118	135.06	111.968	131.169	117.25	117.617	124.904	98.55	107.301	99.6058	101.722	103.886	128.085	56.4811	54.0899	62.7719
ENSG00000117115	1.58072	0.918979	0.880713	0.778923	1.07707	1.27103	3.17562	3.62168	3.36467	2.96218	2.55933	2.88773	6.0955	6.5594	7.20441
ENSG00000142623	0.0183805	0.128657	0.114876	0.0216367	0.0195832	0.141226	0.105854	0	0.0966859	0.102854	0.0775556	0.23922	0.742401	0.807311	0.410274
ENSG00000142619	0	0	0	0	0	0	0	0	0	0	0	0	0.0195369	0.016819	0.0164109
ENSG00000142871	30.7321	32.7708	36.2815	140.898	134.948	136.788	124.505	95.5864	104.846	216.548	188.441	186.677	340.078	338.667	321.917
ENSG00000143498	4.68702	7.99511	6.62449	5.34428	5.11121	5.48764	7.47329	5.70968	7.21277	5.20439	5.00234	4.63062	7.7366	5.9371	7.87726
ENSG00000154305	44.8115	74.0697	64.4835	78.6279	78.1761	76.8472	87.52	58.9077	77.2907	81.7069	75.132	59.3267	105.03	105.186	98.6954
ENSG00000186063	22.5528	32.1826	27.7042	23.7139	24.949	26.8935	31.3963	29.7495	33.3373	24.7877	24.178	24.2125	44.7394	45.899	45.9178
ENSG00000162819	25.1812	35.5277	34.367	32.3253	33.7027	33.4302	36.2021	28.4375	32.5445	30.2595	28.9864	32.3289	34.2286	35.8581	34.1348
ENSG00000187554	0.477892	1.15791	0.804129	0.93038	0.80291	1.04911	0.52927	0.480426	0.522104	0.308561	0.368389	0.341743	1.13314	0.82413	1.0503
ENSG00000164010	12.8479	14.3177	13.3639	13.0037	14.237	13.013	19.4136	20.6214	19.7239	12.6921	11.7303	10.5257	20.0839	21.4106	21.6789
ENSG00000164011	14.7227	16.0454	13.5745	12.6791	12.2199	13.8402	13.2741	14.5237	14.6769	11.1905	12.1181	10.9871	12.1519	13.1861	14.5237
ENSG00000203857	0	0	0	0	0	0	0	0.0184779	0	0	0	0	0	0	0
ENSG00000143067	29.3536	37.237	28.9678	25.2501	22.2073	24.997	48.4811	50.7404	52.3457	22.4838	23.0922	19.6844	39.5426	41.7615	39.1401
ENSG00000134240	0.0183805	0	0.0574378	0.173094	0.156665	0.181576	0.0423416	0.203257	0.174035	0.493697	0.736778	0.324656	0.449348	0.386837	0.672849
ENSG00000134193	0	0	0	0	0	0	0	0	0.0193372	0	0.0387778	0	0.0390737	0	0
ENSG00000134249	0	0	0	0	0	0	0	0	0	0	0	0	0	0	0.0164109
ENSG00000092621	37.8821	26.8158	30.6143	76.6157	76.6486	78.7235	60.7813	61.7348	39.1191	56.0347	63.6925	72.0566	74.3378	76.005	79.8393
ENSG00000027644	0.312468	0.220555	0.248897	0.99529	0.80291	0.504379	0.677465	0.314125	0.444755	0.905112	0.8725	0.632225	1.17221	1.07642	1.39493
ENSG00000130764	107.471	89.1226	95.5191	97.9279	97.8376	100.634	87.0966	99.3928	87.6747	83.0646	92.834	100.712	67.9883	63.9962	67.6788
ENSG00000284770	0.459511	0.992497	0.995589	1.23329	1.15541	0.928057	1.27025	0.905419	1.74035	1.29596	1.396	0.922707	1.73878	2.20329	1.3457
ENSG00000143543	11.0834	9.90659	11.1046	9.86636	10.3203	10.4709	9.29398	12.4172	12.2791	9.23626	9.67506	11.4826	11.0579	9.2168	11.8979
ENSG00000143545	7.44408	6.19392	7.17973	8.84943	7.9116	8.89724	7.64266	9.4607	9.06913	10.0179	8.76378	8.93659	19.7713	20.8051	22.204
ENSG00000162642	27.6258	34.1125	29.8294	28.0845	26.829	27.8417	31.862	27.7908	31.7903	23.4301	25.7872	25.3403	35.2836	35.1012	33.7901
ENSG00000169598	8.52853	10.8623	9.91759	5.51737	6.24703	5.20519	8.65885	8.74006	9.62991	4.9164	5.235	6.11721	7.03327	7.56854	6.85978
ENSG00000288626	0	0	0	0	0	0	0	0	0	0	0	0	0	0	0
ENSG00000162836	9.26375	15.8983	14.7615	18.045	19.4657	12.9928	20.1758	13.5074	19.8593	17.2794	18.5746	13.4989	16.4891	17.6263	16.214
ENSG00000116667	24.7033	24.0405	24.6983	34.0995	38.1676	43.1547	28.5382	33.4266	30.9201	29.8687	29.6456	29.7829	71.6807	71.5816	74.6206
ENSG00000125945	74.5511	78.6462	81.2553	80.5103	79.9385	77.2507	76.0667	69.0336	74.0614	77.6751	75.83	70.5529	68.4767	70.522	67.7444
ENSG00000204219	63.4309	55.5798	64.1006	62.4653	60.1595	59.1737	42.0028	40.9656	42.1164	59.5111	61.8312	67.0159	14.9066	14.313	14.3268
ENSG00000162885	27.8831	42.6774	37.3537	38.5783	38.1089	37.1021	44.0988	35.1635	43.2959	35.6079	33.9306	33.4567	47.455	50.6756	47.7723
ENSG00000173110	0.147044	0.294073	0.478648	0.714013	0.744161	0.302627	0.232879	0.240213	0.386743	0.57598	0.581667	0.222133	0.0195369	0.100914	0.0164109
ENSG00000143125	0	0.0367591	0.0382919	0	0	0.0201752	0	0	0.0193372	0	0.0581667	0	0.0195369	0.050457	0
ENSG00000143105	0	0.183796	0.0382919	0.0216367	0	0	0.0211708	0	0	0.0205707	0	0	0	0	0
ENSG00000160752	348.732	268.875	276.754	135.922	139.589	140.217	193.205	239.16	213.347	154.198	157.632	185.686	190.856	189.87	193.305
ENSG00000121957	29.0779	37.8803	39.9384	44.2255	42.2018	42.3477	39.6529	26.9224	33.8401	45.6259	42.7331	40.3941	30.6924	30.1228	28.0627
ENSG00000188396	0	0.0367591	0.0191459	0.0432735	0.0391664	0	0.0211708	0.0184779	0.0580115	0	0.0193889	0.0170872	0.0586106	0	0
ENSG00000116747	29.0963	67.4714	53.3406	48.7259	49.0754	47.7142	65.9894	43.0166	57.5668	45.1322	46.3588	37.8652	61.463	64.5513	64.134
ENSG00000118729	985.872	1073.79	1168.17	2546.77	2518.16	2348.05	1352.01	988.717	1153.4	2403.87	2315.31	2175.69	490.453	491.535	459.359
ENSG00000163467	0.643316	0.624906	0.536086	0.238004	0.274165	0.302627	0.635124	0.591294	0.386743	0.164566	0.407167	0.512615	0.0976843	0.16819	0.295397
ENSG00000243710	0.294087	0.404351	0.248897	0.454372	0.548329	0.464029	1.0162	0.461948	0.464092	0.329132	0.368389	0.393005	1.1136	1.0596	1.11594
ENSG00000117395	75.4334	67.2325	71.4909	64.326	69.8336	68.8982	67.3231	72.7476	63.6	58.3797	63.0915	69.6644	47.3769	46.4372	52.7448
ENSG00000116874	21.5787	21.3754	20.9457	14.0639	15.4903	17.3506	20.0276	22.4692	21.5029	17.0943	13.9794	15.0367	20.1034	20.2669	21.8758
ENSG00000065600	26.5598	25.7498	27.3978	14.3019	14.6874	14.1831	26.8657	32.1331	28.2709	14.4201	13.9406	15.9594	16.3133	15.3053	17.7566
ENSG00000009780	11.1569	13.9685	14.5318	16.2492	17.8794	17.2296	17.0001	11.9922	15.4697	17.4028	18.2062	16.7113	14.1447	14.9016	14.4252
ENSG00000077254	56.8691	77.4699	70.7059	63.85	65.5645	65.3272	70.774	62.363	67.6608	64.119	60.9587	58.6603	100.4	104.597	104.406
ENSG00000134644	171.453	198.095	186.367	185.059	185.218	182.545	195.025	170.385	182.33	186.823	182.818	174.289	169.228	161.21	156.856
ENSG00000215788	0.735218	1.34171	0.938151	4.67354	4.13205	3.61135	1.90537	1.16411	2.7072	3.47645	3.16039	3.24656	8.3227	8.56086	6.31822
ENSG00000117625	34.6104	44.9564	41.853	47.5576	49.1146	48.2186	44.2258	36.9928	41.4976	47.4567	45.1373	41.4364	49.1352	48.7751	45.7701
ENSG00000179902	0	0.0367591	0	0.0216367	0	0	0	0	0	0	0	0	0	0.033638	0.0328219
ENSG00000121766	55.3435	48.2464	51.7323	46.519	45.7855	45.6967	52.9905	56.6164	53.0805	44.947	43.8383	46.3233	53.5896	57.8237	56.9296
ENSG00000143157	38.5438	50.6357	44.6483	41.3045	44.4734	39.9065	55.658	52.9947	59.2298	43.4659	45.0792	37.1817	76.2719	76.3414	72.2082
ENSG00000160781	2.09537	9.88821	6.14585	8.80615	10.0658	4.47889	8.99759	3.4369	8.23764	9.31854	9.44239	6.01469	8.26409	7.78719	6.53156
ENSG00000143344	22.7182	20.3094	20.3904	21.4853	20.6211	24.5532	24.05	28.3821	26.2599	26.1043	25.7872	26.4339	59.0209	59.4047	58.6035
ENSG00000116882	0.0183805	0	0	0	0.0195832	0	0	0	0	0.0205707	0.0193889	0	0	0	0
ENSG00000158022	64.3132	51.8855	61.5159	84.4698	90.5722	80.4989	50.2595	43.9036	44.1081	73.6432	73.0961	77.2511	17.1143	17.0713	16.6407
ENSG00000163875	51.6123	54.9917	54.8722	48.661	48.155	46.0599	47.232	46.4166	47.1054	46.963	45.0016	49.0573	49.6236	47.85	50.4637
ENSG00000282872	0	0	0	0	0	0	0	0	0	0	0	0	0	0	0
ENSG00000131238	38.4887	39.369	38.5791	53.2264	53.9125	53.8475	52.4189	54.2143	55.4397	53.1959	49.6356	52.7139	83.3442	87.9801	87.3719
ENSG00000116977	30.1807	50.5622	41.1829	47.1032	48.253	42.7108	49.2221	35.7178	47.4921	53.1959	45.7772	39.9669	81.6055	80.7984	73.0123
ENSG00000242485	73.8343	69.6034	76.4497	60.3665	64.4874	63.7535	59.3841	66.0032	61.3182	52.1674	56.4411	60.1639	55.9731	54.8803	61.1472
ENSG00000179403	3.49229	2.38934	2.73787	4.30571	4.22997	4.62011	2.49815	3.19668	2.97792	3.97015	4.92478	5.39955	6.2518	6.22302	6.38386
ENSG00000215915	0.0551414	0.0551387	0.0957297	0.12982	0.0979159	0.0807006	0.0635124	0.0739117	0.0580115	0.164566	0.0581667	0.136697	0.0781474	0.100914	0.246164
ENSG00000135776	24.06	28.0289	25.2343	20.0789	20.7778	21.7085	28.5594	21.8409	24.0748	18.2462	20.2032	19.599	32.9391	31.3842	34.4958
ENSG00000135763	34.8493	32.4951	32.2226	23.173	22.7557	23.1006	30.3166	32.0592	30.5527	22.0107	23.1891	23.0164	22.7409	25.5985	25.6503
ENSG00000178828	0.220565	0.257314	0.172313	0	0	0	0.127025	0.314125	0.0386743	0	0.0193889	0	0	0	0
ENSG00000169914	26.9274	42.9898	35.1328	26.029	28.3564	24.6742	41.1137	33.907	40.26	27.8322	25.6903	21.6324	28.2894	27.8186	27.8494
ENSG00000188784	0	0	0	0	0	0	0	0	0	0	0	0	0	0	0
ENSG00000177186	0	0	0	0	0	0	0	0	0	0	0	0	0	0	0
ENSG00000177174	0	0	0	0	0	0	0	0	0	0	0	0	0	0	0
ENSG00000162456	0	0	0	0	0	0	0	0	0	0	0	0	0	0	0
ENSG00000079277	29.7212	31.9988	28.6615	32.7797	31.9989	28.7698	28.4112	26.3495	27.9616	29.6218	31.5457	31.8847	27.84	25.9012	26.4216
ENSG00000117407	0.128663	0.110277	0.0957297	0.735649	0.587495	0.504379	0.359903	0.184779	0.425418	0.329132	0.387778	0.170872	0.820548	0.386837	0.574383
ENSG00000117408	64.6808	53.4846	55.102	58.4192	56.5171	59.5974	59.8075	69.9944	61.0475	52.1674	58.3606	60.5569	61.3457	58.2946	59.8179
ENSG00000117410	166.031	107.061	119.222	89.9007	92.0018	103.337	110.215	168.168	122.366	82.6326	96.4985	115.629	65.8588	63.1889	69.6317
ENSG00000196517	1.48882	1.28657	1.4168	9.04416	9.16493	9.38145	7.0287	4.02819	2.78455	6.82948	7.63922	6.85196	17.6418	16.8526	14.376
ENSG00000196539	0	0	0	0	0	0	0	0	0	0	0	0	0	0	0
ENSG00000203661	0	0	0	0	0	0	0	0	0	0	0	0	0	0	0
ENSG00000183310	0	0	0	0	0	0	0	0	0	0	0	0	0	0	0
ENSG00000189181	0	0	0	0	0	0	0	0	0	0	0	0	0	0	0
ENSG00000187238	0	0	0	0	0	0	0	0	0	0	0	0	0	0	0
ENSG00000185962	0	0	0	0	0	0	0	0	0	0	0	0	0	0	0
ENSG00000187223	0	0	0	0	0	0	0	0	0	0	0	0	0	0	0
ENSG00000159455	0	0	0	0	0	0	0	0	0	0	0	0	0	0	0
ENSG00000187173	0	0	0	0	0	0	0	0	0	0	0	0	0	0	0
ENSG00000204501	0	0	0	0	0	0	0	0	0	0	0	0	0	0	0
ENSG00000204481	0.0367609	0	0.0574378	0	0	0	0	0	0	0	0	0	0	0	0
ENSG00000204479	0	0.0183796	0	0	0	0	0	0	0	0	0	0	0	0	0
ENSG00000172031	0.0367609	0.0735183	0.114876	0.259641	0.293748	0.504379	0.169366	0.277169	0.116023	0.390844	0.368389	0.615138	0.214905	0.218647	0.213342
ENSG00000228594	4.30103	2.31583	3.00591	5.40919	5.52246	8.21129	5.84314	6.1162	5.02767	5.4101	5.35134	7.3304	7.13095	7.08079	7.36852
ENSG00000189409	0	0.183796	0.153167	0.194731	0.313331	4.43853	0.0635124	0.0923897	0.0386743	0.246849	0.717389	0.136697	0.664253	0.639121	0.34463
ENSG00000189339	92.2883	107.833	95.4808	98.4688	100.109	96.1952	112.057	109.981	115.076	93.4939	99.5232	93.0226	167.314	162.976	150.931
ENSG00000008128	0.716838	0.643285	0.746691	1.16838	1.23374	1.10963	2.20176	1.62606	1.64366	1.46052	1.35722	1.12775	2.55933	1.951	1.64109
ENSG00000008130	58.5969	50.9849	50.2006	44.5501	45.8442	49.0862	52.44	63.2684	56.3099	43.5894	44.6332	49.1085	79.769	78.2756	78.4772
ENSG00000178821	6.76401	3.34508	4.59502	9.45526	8.8516	10.9148	3.7684	4.2684	4.09948	8.94827	9.53934	12.4053	1.58249	1.53053	1.87085
ENSG00000158477	0	0	0	0	0	0	0	0	0	0	0	0	0	0	0
ENSG00000158481	0	0.165416	0.0382919	0	0	0	0.508099	0.295647	0.251383	0	0.0387778	0	0	0	0
ENSG00000158485	0	0	0	0	0	0	0	0	0	0	0	0	0	0	0
ENSG00000158488	0	0	0	0	0	0	0	0.0184779	0	0	0	0	0	0	0
ENSG00000186306	0	0	0	0	0	0	0	0.0184779	0	0	0	0	0	0	0
ENSG00000117505	113.316	126.084	117.001	90.5714	91.0226	92.0592	102.975	94.1081	96.7052	85.9445	85.854	89.4172	94.3044	88.1819	95.5774
ENSG00000162889	259.017	210.097	218.685	202.217	198.848	205.383	188.801	212.903	196.079	202.087	200.791	223.312	148.597	150.345	151.046
ENSG00000162892	0.128663	0.0918979	0.0957297	0.0216367	0.137082	0.0201752	0.148196	0.166301	0.0966859	0.102854	0.232667	0.187959	0.0195369	0	0
ENSG00000162894	0.0735218	0.0183796	0.0382919	0.0649102	0.0783327	0.0201752	0.0846832	0.184779	0.0386743	0	0.0775556	0.0683487	0.0976843	0.033638	0.0164109
ENSG00000162896	0	0	0	0.0649102	0	0	0	0.0369559	0	0	0	0	0	0	0
ENSG00000182795	0.220565	0.257314	0.287189	0.432735	0.450413	0.242102	0.211708	0.277169	0.560778	0.390844	0.329611	0.410092	0.214905	0.117733	0.18052
ENSG00000198890	44.3153	47.5847	42.7529	27.9763	28.2781	30.8478	37.1124	39.9308	40.5307	29.0459	30.5763	30.7057	32.4703	30.0723	35.4641
ENSG00000142669	110.283	69.9894	85.2951	60.8858	58.7691	74.6279	63.343	109.851	77.9868	57.7215	64.0221	85.7947	95.5939	93.1435	113.088
ENSG00000176083	0	0	0	0	0	0	0	0.0554338	0	0	0	0	0	0	0
ENSG00000142910	1.02931	0.569767	1.22534	16.379	17.9186	19.1866	1.43961	1.57062	1.37294	6.04779	5.81667	7.67214	73.8493	69.8661	66.8582
ENSG00000162517	80.5248	59.5498	62.9518	51.9498	48.86	57.2167	49.3279	69.126	57.238	45.6464	50.7407	56.8661	52.8277	51.382	62.017
ENSG00000085840	5.97365	4.2273	4.99709	4.11098	3.42706	2.9254	3.78957	5.91294	4.54424	3.78501	4.07167	3.28074	6.40809	7.01352	7.25364
ENSG00000143751	46.8885	47.6766	46.0077	41.2829	38.2264	42.5494	46.8086	42.3699	44.9976	41.5734	41.8606	39.7277	42.688	40.4497	41.0766
ENSG00000163041	446.958	394.701	415.448	265.721	261.847	284.631	344.576	373.328	364.409	264.684	272.996	307.637	317.923	315.558	357.89
ENSG00000182827	89.3842	107.815	104.977	167.577	164.832	172.457	119.234	87.5854	102.178	153.211	138.883	136.885	106.32	108.096	106.359
ENSG00000185155	1.58072	1.59902	1.81886	1.01693	1.11624	0.867532	0.740978	0.720639	0.986196	0.925683	0.969445	0.820184	0.937769	0.874587	0.984657
ENSG00000143753	68.4304	65.0821	62.3775	69.4972	73.8873	78.0375	82.3967	94.5701	88.2935	69.817	70.7889	77.0973	139.298	142.575	144.088
ENSG00000143771	38.8011	35.3072	39.1151	36.631	34.6035	37.546	36.7313	37.0667	34.7296	30.7944	32.4376	35.1312	48.4123	50.7261	50.3488
ENSG00000183682	1.19473	1.28657	0.842421	1.27657	0.998742	1.53331	1.94771	2.06953	1.89504	1.43995	1.64806	1.1961	0.527495	0.521389	0.393863
ENSG00000163909	349.082	300.396	276.084	69.9516	66.6807	66.578	263.195	361.761	310.149	64.9006	70.4399	77.5758	58.9232	55.3008	69.8614
ENSG00000116983	0.38599	0.238934	0.268043	0.497645	0.509163	0.403503	0.444587	0.424992	0.522104	0.28799	0.310222	0.393005	0.351663	0.302742	0.361041
ENSG00000090621	292.341	299.164	304.478	372.239	369.417	352.742	334.985	306.401	317.884	418.553	413.41	417.696	252.006	252.419	257.324
ENSG00000143420	150.168	143.839	146.888	113.809	114.111	115.261	125.839	134.335	127.838	112.728	114.996	119.166	132.538	139.312	139.23
ENSG00000143457	22.5528	23.5075	22.7645	20.2087	19.4265	22.7172	22.5681	24.0028	23.6107	19.6862	17.4112	19.0693	24.2648	23.3111	24.3374
ENSG00000143452	0.0183805	0.0183796	0	0	0.117499	0.0201752	0	0	0.0193372	0	0	0.0170872	0.0195369	0.033638	0
ENSG00000154342	0.0551414	0	0	0.0432735	0	0	0	0	0.0193372	0	0	0	0	0	0
ENSG00000198835	0.42275	0.275694	0.402065	0.454372	0.391664	0.504379	0.190537	0.277169	0.348069	0.390844	0.271445	0.273395	1.6411	1.36234	1.28005
ENSG00000181873	14.6492	13.7295	15.355	13.4797	13.5907	13.2349	15.8993	16.1128	15.257	13.0624	13.9212	13.6014	16.2351	14.5316	14.0314
ENSG00000154370	20.531	16.4865	17.1165	18.045	18.2124	19.2673	19.2231	21.9887	19.9753	18.0817	18.4195	20.573	26.1403	24.5557	24.042
ENSG00000162931	0.0183805	0.202175	0.134022	0.584192	0.704994	0.66578	0.381074	0.332603	0.502767	0.452556	0.445945	0.598051	0.99638	0.807311	0.902602
ENSG00000171960	26.5414	26.9445	25.847	25.9641	26.5156	23.9479	27.2256	25.9061	26.5886	22.7924	24.6821	23.9391	25.6128	25.4135	26.1919
ENSG00000065978	2494.69	1686.58	1907.13	1172.08	1148.28	1254.31	1427.89	1887.28	1477.65	1119.27	1139.8	1415.66	666.422	667.478	726.463
ENSG00000164007	0.0183805	0.0367591	0	0	0	0	0	0	0	0	0	0	0	0	0
ENSG00000117385	53.0276	53.6316	52.613	153.707	155.197	162.41	84.1116	88.6571	85.451	141.136	147.569	135.877	246.79	240.024	237.122
ENSG00000001460	1.72776	1.67254	1.56997	2.38004	2.19332	3.0061	1.69366	2.14344	2.01107	2.75648	3.25733	3.55413	4.68885	4.57476	4.95611
ENSG00000001461	11.1386	11.8916	11.0472	20.9444	20.7973	21.5471	18.3127	16.7041	18.4863	25.9603	24.9341	21.9058	37.2959	37.5736	35.1358
ENSG00000117602	10.4217	12.0386	10.9898	9.08743	9.12576	10.0674	12.0674	14.653	13.0913	10.3471	9.96589	10.4232	28.2308	28.9455	26.5857
ENSG00000184454	0.0183805	0	0	0	0	0	0	0	0	0	0.0193889	0	0	0	0.0328219
ENSG00000116539	71.3897	139.317	115.086	111.537	111.154	104.386	139.77	90.5973	121.844	113.139	107.182	85.265	115.013	116.791	106.852
ENSG00000084652	99.4015	118.585	107.658	104.289	100.56	101.461	135.705	137.716	135.225	98.7395	106.542	100.199	170.752	171.301	174.416
ENSG00000183615	0.128663	0.128657	0.421211	0.281278	0.0979159	0.181576	0.148196	0.110868	0.309395	0.28799	0.407167	0.256308	0.820548	0.82413	0.705671
ENSG00000116478	52.6049	50.7276	54.1638	62.0109	64.1937	62.2605	52.9481	50.5372	52.3844	56.8986	55.1226	53.5512	91.7646	94.5732	93.526
ENSG00000175130	379.74	307.325	328.142	233.569	229.711	257.193	256.865	323.789	291.431	234.568	254.886	275.223	381.457	371.161	406.368
ENSG00000168679	5.97365	6.1204	7.10314	6.07993	5.44412	6.21395	8.17193	6.70749	6.65199	7.32318	6.12689	6.61274	11.8198	10.5119	11.0282
ENSG00000134248	76.2605	83.8109	90.2731	80.0776	84.5602	82.4559	74.8811	71.3433	76.4205	74.0958	75.5197	86.0168	53.3161	58.8664	62.2796
ENSG00000198492	172.997	152.073	160.749	120.084	123.511	131.098	128.93	143.019	131.764	107.338	111.816	121.336	110.637	110.686	120.177
ENSG00000253304	4.85244	4.35596	4.53759	4.39226	4.81746	5.18502	4.25533	2.95647	3.32599	4.85469	4.59517	5.27994	12.6208	11.7565	11.9472
ENSG00000116353	32.2761	24.5551	27.551	37.6479	38.2264	45.495	28.6229	34.5907	28.6964	33.9623	38.8747	43.5381	21.5882	22.2515	24.518
ENSG00000116141	8.25282	11.7813	10.76	19.0403	20.3078	17.1085	11.6439	7.81617	10.4227	15.8806	14.6968	12.5078	17.6418	17.2395	16.1812
ENSG00000162817	0.937403	1.01088	1.01473	1.10347	0.900826	0.706131	0.952686	1.68149	1.17957	0.781688	0.950056	0.580964	1.87554	1.93418	1.70674
ENSG00000117593	43.8006	46.4452	43.8825	41.2396	41.6143	39.4626	41.7065	41.0764	40.1053	40.4009	40.4646	38.5145	32.8805	33.5875	33.0352
ENSG00000135870	26.4862	41.4276	37.6601	30.4645	32.371	32.2399	37.3453	26.9963	30.8235	30.8355	31.061	28.2793	32.1967	31.5692	31.2629
ENSG00000276600	3.98856	2.7937	3.69517	7.03194	7.06953	8.29199	4.48821	5.1923	5.3564	6.00665	6.20445	6.73235	5.76337	5.36526	6.3018
ENSG00000158769	2.99601	3.87809	2.91018	1.25493	1.5079	1.71489	5.48323	6.06076	5.00833	2.69477	2.443	2.59725	6.56438	5.70164	7.05671
ENSG00000158773	58.505	54.7711	52.5556	42.1484	43.1026	43.4169	49.3279	57.8729	52.0943	40.0306	43.6638	45.2297	48.5686	50.2888	52.4166
ENSG00000143217	0.0919023	0.0735183	0.0191459	0.0216367	0.156665	0.0605255	0.0846832	0.0184779	0.116023	0.0617122	0.0581667	0.0170872	0.136758	0.033638	0.0984657
ENSG00000196188	0	0	0	0	0	0	0	0	0	0	0	0	0	0	0
ENSG00000163050	0.0551414	0.128657	0.114876	0.411098	0.352497	0.302627	0.169366	0.166301	0.406081	0.534839	0.290833	0.222133	0.0586106	0.201828	0.0328219
ENSG00000174574	203.545	207.193	193.929	133.304	137.396	136.747	184.122	179.384	184.245	129.575	138.223	149.837	130.311	135.813	134.553
ENSG00000168653	267.564	258.674	281.158	164.612	166.418	173.466	221.658	242.504	233.574	148.521	154.2	169.778	171.827	180.182	197.424
ENSG00000121931	18.6562	24.4448	22.5731	23.8653	27.6906	26.2075	19.9429	15.2258	16.9587	20.221	20.3196	19.5136	15.4341	15.4398	15.7709
ENSG00000162777	0.257326	0.275694	0.325481	0.086547	0.0783327	0.121051	0.0635124	0.147823	0.232046	0.205707	0.0969445	0.136697	0.547032	0.639121	1.198
ENSG00000064886	0.0183805	0.183796	0.0574378	0	0	0	0	0.0554338	0.0580115	0.0411415	0	0.136697	0.0976843	0.033638	0.0984657
ENSG00000156171	12.6458	19.5926	18.9736	24.9688	25.1252	21.9304	20.3663	15.1889	19.3565	23.3272	25.5352	22.931	28.4652	27.3981	28.7192
ENSG00000169291	0.863881	0.827081	1.05303	2.31513	1.95832	2.34032	1.14322	1.31193	1.23758	1.21367	1.18272	1.26445	1.95369	2.0351	1.85444
ENSG00000187980	0.257326	0.257314	0.210605	0	0.0391664	0	0.359903	0.591294	0.27072	0.0205707	0.0387778	0.0341743	0	0.050457	0
ENSG00000143437	61.6848	64.402	60.1565	69.4107	69.6182	68.1517	61.1201	60.7924	64.2188	68.9325	66.2325	61.8214	78.167	82.3626	78.9203
ENSG00000288636	0	0	0	0	0	0	0	0	0	0	0	0	0	0	0
ENSG00000117450	404.94	383.894	399.997	181.619	186.138	184.905	308.945	354.813	346.716	218.605	216.109	233.547	244.855	258.558	280.43
ENSG00000132780	122.065	165.398	147.175	106.193	105.26	91.7364	138.796	114.637	139.247	113.859	102.083	88.2894	155.943	159.091	151.014
ENSG00000159596	17.7555	19.6294	19.9309	20.9444	18.7803	17.3103	16.0898	11.6965	15.6824	20.221	18.3613	18.5567	17.6613	17.2226	17.2151
ENSG00000143570	0.974164	0.827081	1.20619	0.93038	1.03791	1.35174	1.0162	1.27498	1.31493	0.740546	0.950056	0.734748	1.6411	1.5978	1.64109
ENSG00000142864	427.566	471.675	447.498	385.524	391.076	388.614	448.588	402.93	410.257	406.087	384.947	381.352	375.85	384.247	377.37
ENSG00000198160	18.1967	32.0724	29.7528	36.7608	38.0697	36.5977	35.2705	26.2017	29.7986	35.2788	31.5651	28.8602	44.5831	46.2186	46.1968
ENSG00000162426	0.955784	0.84546	0.593524	1.49294	1.68415	1.53331	2.01123	2.06953	2.0304	1.87194	1.745	1.75998	5.31403	4.20475	4.95611
ENSG00000188295	8.63881	9.28169	8.5008	4.2408	5.01329	5.00344	5.82197	6.24554	4.91164	4.27871	4.51761	4.40849	6.64253	6.62668	6.71208
ENSG00000116750	27.5707	39.5345	41.1446	28.236	30.256	30.7469	35.2282	27.4213	31.0362	23.8003	24.876	25.477	22.7995	22.2683	25.3549
ENSG00000235169	0.624935	0.385971	0.650962	0.649102	0.469996	0.484204	0.402245	0.868463	0.676801	0.514268	0.387778	0.734748	0.859622	0.672759	0.836958
ENSG00000116514	26.5598	21.1181	23.0709	20.966	20.8757	22.2935	19.9217	23.6148	19.9753	20.8793	21.2696	24.2638	15.5513	15.6921	14.9011
ENSG00000162419	19.52	18.3244	17.9972	17.3959	18.7215	18.1778	16.8519	18.2747	18.5057	17.3206	17.2367	17.7877	18.013	18.6018	18.3803
ENSG00000173406	2.64679	2.77532	3.33139	6.55593	6.36453	5.87097	4.4247	2.69778	4.25418	8.49571	8.51173	8.56067	3.22358	2.62376	3.13449
ENSG00000197147	5.44061	8.6384	7.71581	6.44775	5.89454	5.20519	12.7872	10.6248	14.0001	7.65231	8.14334	6.18556	11.3314	12.0929	11.8159
ENSG00000131236	132.155	121.415	115.871	131.854	131.011	143.486	150.059	173.415	162.162	143.81	133.279	150.35	306.143	316.449	317.618
ENSG00000081870	9.39241	12.6451	11.7747	10.602	11.652	10.9551	13.2317	10.6063	12.6658	11.4168	10.4312	9.80804	20.4551	22.6215	19.6111
ENSG00000133216	6.56182	5.9366	5.22684	13.9341	14.1391	14.8691	8.87056	10.0705	8.43101	9.29797	9.22911	8.93659	21.0998	20.3846	19.4962
ENSG00000143183	81.4622	91.1443	89.1243	83.9722	89.1426	86.8339	93.1515	86.68	84.2907	78.827	81.3558	86.632	94.2067	99.1479	105.26
ENSG00000248333	45.1792	40.0675	41.1829	39.2491	37.6193	38.8977	38.8696	38.3787	39.9699	36.9039	38.3125	39.7277	39.777	38.28	36.2026
ENSG00000117448	83.9435	67.2509	71.8547	52.772	53.4229	55.0782	59.5746	83.4648	68.0669	50.3366	58.5545	69.9891	77.4246	76.9132	81.1686
ENSG00000162687	0.716838	1.47037	1.79972	2.48823	2.70248	2.6026	2.30762	0.942375	1.60499	2.75648	2.30728	2.32386	8.14687	8.74587	7.56545
ENSG00000143387	2.95925	5.53225	5.05453	6.51266	5.65954	4.07538	10.5219	10.6987	11.8537	4.97812	4.55639	3.09278	15.0434	16.0285	14.1791
ENSG00000176256	0.0183805	0.0183796	0.0574378	0.0216367	0.0195832	0.0403503	0.0211708	0.147823	0.154697	0.0617122	0.0581667	0.102523	0	0	0.0328219
ENSG00000116525	35.7867	28.0656	30.3463	22.9133	23.0494	22.7778	38.9543	42.8688	39.8346	22.6484	23.6738	26.7073	33.0759	30.4592	32.3296
ENSG00000163131	0.0735218	0.220555	0.134022	0.12982	0.332914	0.242102	0.338733	0.147823	0.251383	0.267419	0.116333	0.205046	0.273516	0.269104	0.262575
ENSG00000183814	4.74216	7.48049	6.73937	10.0827	8.7341	8.37269	6.35124	4.41623	5.58844	7.54946	8.10456	7.79175	5.88059	6.05483	6.94183
ENSG00000274764	0	0	0	0	0	0	0	0	0	0	0	0	0	0	0
ENSG00000275774	0	0	0	0	0	0	0	0	0	0	0	0	0	0	0.0164109
ENSG00000179412	0	0	0	0	0	0	0	0	0	0	0	0	0	0	0
ENSG00000213516	33.2502	38.7441	33.4862	24.1033	25.1448	23.4839	30.867	29.4538	30.6494	26.022	24.6433	23.9733	27.2344	26.389	27.4719
ENSG00000162645	4.76054	5.64253	4.42271	5.69046	6.77578	6.8192	13.1894	16.1497	14.0775	8.82484	8.43417	8.04806	20.67	21.7469	22.6635
ENSG00000213512	0	0.0183796	0	0	0	0	0	0	0	0	0.0193889	0	0	0	0
ENSG00000162654	0.0367609	0.0551387	0.0382919	0.12982	0.156665	0.0403503	0.169366	0.110868	0.0580115	0.123424	0.368389	0.136697	0.0390737	0.0672759	0.0492328
ENSG00000126705	75.4885	74.1616	80.2981	102.666	95.8988	99.9881	78.8612	68.0173	70.9481	102.504	104.952	100.37	93.2104	78.7465	70.8953
ENSG00000000938	0.0183805	0	0.0191459	0	0	0	0	0.0184779	0	0	0	0	0	0.016819	0.0656438
ENSG00000126709	11.7451	7.55401	10.3197	14.6481	17.5074	19.7111	11.5804	14.0802	10.8868	17.0737	18.3419	22.6063	12.0933	10.7305	12.9646
ENSG00000277058	0	0	0	0	0	0	0	0	0	0	0	0	0	0	0.0164109
ENSG00000137959	1.10283	2.00337	1.43595	2.35841	2.34998	2.13857	3.11211	1.03476	2.01107	4.46385	3.62572	2.63142	60.6424	66.3341	51.7273
ENSG00000174151	40.437	39.8102	38.177	25.9641	26.7898	25.4812	37.4511	43.6818	41.2269	24.15	28.3272	26.7927	27.4688	26.9945	27.9971
ENSG00000181754	26.3024	24.7573	24.7557	11.1862	12.357	10.5113	30.2742	33.3896	30.7654	11.6636	11.2262	13.3793	20.0253	21.7133	21.1373
ENSG00000065135	66.7762	89.3431	84.5484	76.2046	79.6056	83.0208	85.2124	80.841	85.8184	75.4328	72.3787	74.8418	128.377	126.058	136.818
ENSG00000134183	0.0367609	0.0735183	0.0191459	0.0432735	0.0195832	0	0.0423416	0.0184779	0.0773487	0.0411415	0	0.0170872	0.0195369	0.151371	0.147699
ENSG00000073756	1.89319	2.83045	3.33139	0.540919	0.254581	0.443853	2.79454	2.14344	2.7072	0.658263	0.659222	0.734748	2.05137	1.93418	1.96931
ENSG00000153904	26.8538	38.2663	32.3949	63.4606	63.4691	67.7482	85.5935	69.9205	80.4813	66.4846	60.2413	59.5317	87.9745	88.6697	85.0744
ENSG00000155380	94.402	126.01	112.674	133.001	127.467	127.003	150.63	111.699	135.225	119.29	113.251	110.657	136.875	143.113	136.785
ENSG00000134259	0.128663	0.202175	0.191459	0.173094	0.391664	0.221927	0.465757	0.572816	0.560778	0.308561	0.349	0.324656	3.79015	4.12065	3.80734
ENSG00000188976	175.919	136.671	145.567	121.339	114.562	124.602	129.036	164.176	134.993	114.414	125.834	137.586	96.7465	90.5871	99.7457
ENSG00000187583	0.0367609	0.110277	0.0574378	0.0432735	0.0783327	0.0605255	0	0.0739117	0.0580115	0.0822829	0.0387778	0.0854359	0.234442	0.16819	0.0492328
ENSG00000188290	2.33432	1.59902	1.78057	3.72152	3.62289	4.05521	3.04859	2.86408	2.64919	3.00333	4.05228	4.28888	4.21996	3.902	3.16731
ENSG00000187608	4.92596	3.74943	3.63773	4.56535	4.85663	6.61745	4.36118	6.98466	5.43375	5.18382	6.65039	7.43292	11.7221	9.06543	12.062
ENSG00000188157	39.4628	46.2246	44.4186	55.7795	52.8942	54.8159	70.1812	64.9315	71.1415	59.326	61.521	54.7815	120.386	100.594	95.3148
ENSG00000117601	0.0919023	0.0918979	0.0191459	0.0216367	0.0195832	0.0403503	0.105854	0.0184779	0.0966859	0.0411415	0.0969445	0	0.0586106	0.0672759	0.213342
ENSG00000135775	69.0554	64.1447	63.239	61.5133	64.742	63.1482	62.6444	66.9086	63.1552	57.8243	59.2912	60.8133	47.1034	49.1114	47.2635
ENSG00000135773	0.0735218	0.0367591	0	0.151457	0.156665	0.221927	0.254049	0.277169	0.522104	0.514268	0.5235	0.529702	0.390737	0.487751	0.246164
ENSG00000119280	262.988	229.101	256.594	559.483	567.54	566.317	345.063	329.055	338.903	521.386	551.284	570.045	770.241	776.6	726.792
ENSG00000163239	0.0735218	0.110277	0.229751	0.302914	0.137082	0.181576	0.148196	0.0923897	0.0773487	0.0617122	0.232667	0.0854359	0.3712	0.319561	0.295397
ENSG00000160714	109.603	100.647	98.5441	82.8687	83.6985	84.2918	103.483	118.425	114.553	82.9617	82.9845	81.4716	100.693	99.7029	107.41
ENSG00000186118	0.0735218	0.0735183	0.0191459	0	0.0783327	0	0.127025	0	0.0773487	0	0.0387778	0	0.0390737	0.050457	0
ENSG00000143801	16.6711	24.8859	22.9177	8.76288	8.51868	6.53675	20.7474	14.228	18.525	10.5939	10.7608	8.44106	4.21996	3.95246	3.4463
ENSG00000132185	12.9031	15.255	12.8661	0.411098	0.685411	0.58508	12.0674	12.7683	12.9366	2.07764	2.30728	1.98211	2.48118	2.27056	2.80627
ENSG00000170385	30.1991	42.9347	37.9664	38.8596	41.1051	39.0591	43.5907	34.5537	41.5556	34.5794	36.296	32.2093	65.6438	66.0482	65.8571
ENSG00000118217	99.9162	119.522	104.805	81.6571	80.2323	84.2111	127.808	122.195	121.65	77.6956	76.7025	72.3129	112.161	114.739	114.204
ENSG00000057468	0.165424	0.955738	0.670108	0.649102	0.783327	0.423678	1.03737	0.424992	0.88951	0.822829	0.775556	0.393005	0.664253	0.958682	0.705671
ENSG00000213047	8.21606	15.9719	13.8425	13.1119	12.0437	13.3358	10.7124	6.81836	8.77908	11.0671	12.0599	10.0302	6.29087	6.17257	7.02389
ENSG00000134376	0.0735218	0.220555	0.248897	0.497645	0.744161	0.66578	0.338733	0.314125	0.348069	0.761117	0.756167	0.973969	0.898696	0.706397	0.771315
ENSG00000117400	0.0367609	0	0	0.0649102	0.0195832	0.0605255	0	0	0.0193372	0.0411415	0.0581667	0.0170872	0.273516	0.134552	0.0492328
ENSG00000117399	23.1594	14.2809	15.6997	4.54372	5.28746	5.81045	10.8394	20.4181	14.3095	5.86266	8.80256	10.3719	26.5897	26.3722	32.3788
ENSG00000066322	51.2631	40.6556	45.0504	50.2622	51.7583	51.7695	46.4487	59.6283	51.901	50.5217	51.3612	60.4032	70.9774	73.1289	77.3448
ENSG00000159479	38.6541	35.3072	39.0386	44.5933	46.6471	45.1924	43.9506	44.8459	43.1606	40.0512	43.625	46.8018	57.2039	53.0975	57.9471
ENSG00000117020	34.1876	58.0978	47.6925	45.5886	43.8272	45.5757	59.8287	44.6981	55.8844	47.6624	45.5251	44.3412	64.6084	67.4441	64.8232
ENSG00000183856	10.8996	10.9358	12.2917	5.04136	4.68038	4.70081	9.54803	10.5879	11.1962	7.0969	7.5035	6.95448	21.725	22.3861	22.5158
ENSG00000132692	1.94833	1.63578	1.32107	0.843833	0.881243	0.968408	2.94274	2.69778	2.62986	0.493697	0.756167	0.871446	0.664253	0.790492	0.754904
ENSG00000132688	6361.97	6749.18	6335.52	4218.49	4206.68	3702.16	5169.06	5306.6	5183.7	4674.86	4731.84	4333.38	1890.76	1899.3	1803.24
ENSG00000143320	81.2048	54.6792	69.5955	131.119	141.332	161.22	52.9905	74.5769	57.8182	110.794	122.887	156.553	127.986	119.953	140.314
ENSG00000143303	13.2891	11.9283	13.2681	15.665	16.489	15.8375	12.8718	14.2465	13.0913	13.8235	15.6081	15.088	15.3364	16.449	15.3114
ENSG00000143321	368.455	271.191	304.708	239.519	244.144	257.778	230.359	304.054	251.287	233.683	258.997	298.65	201.425	200.331	210.339
ENSG00000027869	0.183805	0.128657	0.134022	0.497645	0.352497	0.181576	0.254049	0.258691	0.425418	0.329132	0.407167	0.222133	0.234442	0.252285	0.18052
ENSG00000123091	172.298	168.982	164.942	141.959	148.578	159.283	156.622	150.835	152.744	149.487	155.169	164.994	139.923	143.18	142.414
ENSG00000237330	0.0183805	0.0183796	0.0191459	0	0	0	0	0	0	0	0	0.0170872	0	0	0
ENSG00000131591	4.83406	5.01762	4.99709	4.69517	4.52371	4.57976	5.82197	5.91294	5.12435	4.58727	5.66156	4.59645	10.4913	7.82083	9.33783
ENSG00000085831	0.79036	0.643285	0.631816	0.649102	0.411247	0.363153	0.381074	0.406515	0.580115	0.637692	0.271445	0.478441	0.62518	0.571845	0.426685
ENSG00000187634	3.69447	3.91485	2.71872	50.4785	49.4867	50.7405	11.7286	15.5769	15.6824	27.9762	34.8225	38.617	36.9833	33.2175	34.6927
ENSG00000156875	1.7829	1.04764	1.14876	1.14675	0.900826	1.02893	1.29142	1.40432	1.02487	1.06968	0.891889	1.21319	1.856	1.79963	1.78879
ENSG00000122477	41.3009	112.501	114.34	204.705	215.395	195.457	104.097	50.7035	85.6057	167.59	164.302	151.221	34.6193	35.2694	39.8294
ENSG00000137992	39.1136	54.8998	51.9812	53.3562	55.1658	55.6229	53.6044	40.8917	47.9175	51.2417	49.209	46.5284	47.3183	45.4281	47.2635
ENSG00000137948	0	0	0	0	0	0	0	0	0	0	0	0	0	0	0
ENSG00000121774	252.75	246.103	246.485	165.694	165.106	166.728	197.672	205.844	206.212	161.274	167.947	169.043	210.353	212.39	215.607
ENSG00000025800	141.952	151.429	140.493	111.797	109.568	118.489	145.443	146.678	145.319	115.875	118.854	114.928	123.942	126.849	121.589
ENSG00000160050	15.5499	10.9358	10.9515	12.1599	12.7487	16.5235	12.1944	16.8519	13.8648	12.2602	11.3425	15.3272	18.9703	16.9031	19.8244
ENSG00000064703	41.5031	51.3158	47.6351	42.8408	43.1417	41.2784	45.8348	40.0047	45.0943	38.8581	38.9135	37.2842	39.5817	43.5275	43.9321
ENSG00000122406	1713.41	1422.85	1465.74	1047.61	1079.07	1153.68	1117.18	1353.77	1199.97	1075.81	1096.15	1286.53	996.009	1039.82	1151.52
ENSG00000154511	22.4058	29.7933	26.0959	18.2398	18.1928	20.276	37.4723	34.332	36.8953	19.1925	21.4247	18.3174	47.9435	53.2657	53.7459
ENSG00000143033	31.2835	50.5622	43.4804	36.2199	35.4651	33.2487	45.6231	35.1081	42.6965	35.6902	34.8225	27.1515	40.5976	42.0643	41.4048
ENSG00000189410	15.752	18.6553	15.6805	0.281278	0.469996	0.363153	4.48821	6.83684	6.30392	1.56338	1.06639	1.16193	1.13314	1.3287	1.54263
ENSG00000117298	77.2531	63.6485	71.4143	109.785	110.038	111.084	93.9983	89.5071	91.0588	108.14	106.813	106.299	183.607	179.425	173.086
ENSG00000143502	0.0735218	0.183796	0	0.0432735	0.117499	0.0807006	0.0635124	0.0554338	0	0.0822829	0.135722	0.0683487	0.0390737	0.16819	0.0656438
ENSG00000178395	0	0	0	0	0	0	0	0	0	0	0	0	0	0	0
ENSG00000162620	0.477892	0.86384	0.497794	0.562555	0.352497	0.221927	0.296391	0.277169	0.212709	0.185137	0.465333	0.23922	0.234442	0.302742	0.410274
ENSG00000116783	0	0.220555	0.0191459	0.216367	0.293748	0.161401	0.0846832	0.0369559	0.0966859	0.28799	0.290833	0.0854359	0.0586106	0.134552	0.0328219
ENSG00000162621	0	0	0	0.0432735	0.195832	0.0605255	0.0423416	0.0184779	0.0193372	0.164566	0.0387778	0.170872	0.0390737	0.033638	0
ENSG00000116791	7.79331	17.8466	14.4552	13.7826	13.8257	11.9639	8.17193	4.54557	8.16029	13.3915	12.7191	10.0643	10.0029	9.62046	9.12449
ENSG00000162623	8.56529	18.2325	16.791	10.5155	8.6166	8.09024	8.76471	6.96618	7.40614	8.55742	8.39539	7.38166	10.2959	9.3009	10.6671
ENSG00000259030	0.165424	1.01088	0.402065	1.38475	1.25332	0.645605	0.995027	0.0554338	0.773487	1.09025	1.16333	0.683487	0.742401	0.807311	0.738493
ENSG00000154358	424.754	534.735	505.989	695.383	639.117	553.162	591.618	552.583	574.643	675.44	681.229	544.688	193.747	164.372	149.192
ENSG00000183598	0.0551414	0.147037	0.0382919	0.0649102	0.176249	0.0403503	0.0423416	0.0369559	0.0386743	0.102854	0.0581667	0.102523	0.156295	0.033638	0.0656438
ENSG00000184260	0.0919023	0.128657	0.248897	0	0.0391664	0.121051	0.127025	0.110868	0.13536	0	0.0193889	0.0854359	0.0976843	0.0840949	0.0984657
ENSG00000184270	0.0183805	0.0735183	0.0382919	0.0216367	0.0195832	0	0.127025	0.0739117	0.0773487	0.0617122	0.0193889	0.0341743	0	0.016819	0.164109
ENSG00000178096	9.13509	7.95836	7.17973	8.78452	8.10744	10.9349	6.54177	7.83464	7.34813	7.61117	9.98528	11.4313	7.34586	5.9371	7.76238
ENSG00000159164	4.11722	5.14628	5.22684	4.93318	5.32662	5.08414	6.58412	6.17163	7.27078	6.50035	6.41772	6.10012	18.6577	18.0804	17.4777
ENSG00000143368	87.3255	64.1815	71.9121	62.2056	64.3112	67.2035	63.9781	88.4908	69.0337	61.1362	61.5791	73.9704	75.8421	74.1885	78.6577
ENSG00000150337	0	0	0	0	0	0	0.0423416	0	0.0580115	0	0	0.0170872	0.0195369	0	0
ENSG00000170128	0	0	0	0	0	0.0201752	0	0	0	0	0	0	0	0	0
ENSG00000116852	6.12069	6.01012	5.20769	5.4741	4.62163	3.85346	5.50441	6.37489	6.45862	3.68216	4.28495	4.28888	3.26266	3.34698	2.80627
ENSG00000116857	65.3425	51.1687	54.5468	75.231	76.9619	89.3356	62.7079	82.8366	70.8514	56.6106	70.2266	77.6954	86.4115	85.8777	95.0686
ENSG00000163395	0.0367609	0.238934	0.134022	14.3668	13.1011	6.29465	0.995027	0.406515	0.870173	9.15397	6.22384	3.04152	0.351663	0.487751	0.164109
ENSG00000081248	167.17	182.785	190.751	492.798	480.454	437.518	317.414	244.666	285.687	458.953	474.795	440.336	117.788	119.835	109.806
ENSG00000203943	0.753599	1.13953	1.28278	0.714013	1.44916	0.968408	0.868002	0.960853	0.792824	0.740546	0.736778	1.40115	1.38712	1.42961	1.57545
ENSG00000174529	2.57326	2.46286	2.75701	2.96423	2.76123	2.78417	3.04859	2.29126	2.84256	2.50963	2.01645	2.40929	2.61794	1.88373	2.2483
ENSG00000143742	155.719	201.992	196.035	154.292	157.331	170.581	172.944	157.765	173.57	149.961	151.447	163.029	200.155	210.355	218.266
ENSG00000196187	8.30797	13.5457	11.4684	19.4731	19.8769	16.2007	19.6888	14.0802	19.9946	19.1925	18.2643	14.6095	35.1859	32.4943	26.3888
ENSG00000243709	0.238946	0.275694	0.134022	0.086547	0.0783327	0.0201752	0.444587	0.498904	0.386743	0.267419	0.232667	0.290482	0.0195369	0.100914	0.0328219
ENSG00000255835	0	0	0	0	0	0	0	0	0	0	0	0	0	0	0
ENSG00000143768	0	0	0	0	0	0	0	0	0	0	0	0	0	0.033638	0
ENSG00000143819	18.4907	13.3803	15.9869	12.7657	15.2553	16.584	26.3788	38.4895	30.7654	17.444	14.6192	16.5575	38.7416	39.3732	41.7987
ENSG00000171824	81.3887	81.4583	78.9004	90.5714	87.4976	87.7216	79.7504	81.2105	77.6581	87.2199	83.6437	86.7687	98.2509	99.6357	95.7415
ENSG00000117614	24.3173	33.9655	31.6099	36.9556	37.4822	36.4565	34.4025	25.4072	31.6356	33.2423	31.4488	32.9782	31.552	33.1502	35.4805
ENSG00000204178	40.7311	45.5813	43.289	55.3252	54.8133	55.1185	45.5807	41.4091	43.2959	49.0406	51.749	48.9035	49.5846	46.3531	49.8565
ENSG00000198860	38.4335	49.827	44.8589	44.2904	44.493	43.2152	50.5982	39.8199	44.6689	42.7665	41.9576	37.9506	44.798	44.9571	44.0962
ENSG00000160838	0	0.0551387	0.0574378	0.0216367	0	0	0.0423416	0.0184779	0.0386743	0.0205707	0.0193889	0.0512615	0.136758	0.0672759	0.18052
ENSG00000155816	1.76452	1.76444	2.18264	4.97645	4.87621	4.86221	1.31259	1.40432	1.27625	2.48906	2.53995	2.71686	11.5658	11.4369	11.6682
ENSG00000180875	0.771979	0.643285	0.899859	4.8899	5.26788	5.40694	2.05357	1.21954	2.08841	4.66955	4.28495	3.89588	7.61938	7.40035	6.77772
ENSG00000143382	11.3224	10.6234	13.0001	23.649	24.009	21.5269	11.771	10.3107	12.0857	26.1454	25.7485	24.5372	68.0664	66.0313	63.3955
ENSG00000184007	223.359	239.357	240.722	212.321	213.437	225.962	234.467	210.907	215.029	216.507	213.142	218.391	226.315	230.622	234.808
ENSG00000288678	0	0	0	0	0	0	0	0	0	0	0	0	0	0	0
ENSG00000137942	95.946	135.053	125.75	133.499	131.932	131.34	122.261	88.0843	111.924	135.438	127.637	116.466	173.839	175.943	165.406
ENSG00000157077	47.1826	55.102	51.9429	44.7881	42.1234	46.8669	55.3404	47.5252	49.7545	44.803	43.5281	41.6756	53.7264	57.1509	56.109
ENSG00000162493	34.1509	29.003	31.8588	34.9217	36.836	37.8688	19.3078	18.4964	18.8731	38.961	36.2572	39.198	7.91243	7.23216	7.13876
ENSG00000162542	5.23843	4.19054	4.42271	3.72152	3.89705	4.01486	3.00625	3.95428	4.15749	4.38156	5.0605	5.12615	7.15049	7.87128	7.89367
ENSG00000178922	6.81915	6.76368	5.68634	8.11378	8.42077	7.36393	6.94402	9.2944	8.72107	6.95291	7.1545	7.96262	12.6599	12.362	11.6354
ENSG00000121753	19.4281	18.4347	18.1886	12.5493	13.4341	15.0103	19.583	21.804	22.7405	19.2336	19.99	19.5648	46.3219	40.0124	39.2714
ENSG00000162631	1.7829	1.83796	2.04862	4.28408	4.28872	4.86221	1.69366	1.64454	1.85637	6.06836	6.20445	5.22868	6.623	5.88664	6.25257
ENSG00000163374	67.732	67.2325	68.3701	51.9065	52.0129	55.3808	62.5385	64.5804	64.7022	51.468	50.954	52.526	46.2242	47.2277	49.8072
ENSG00000235098	2.31594	1.7093	2.1252	0.952017	1.19457	1.45261	0.254049	0.184779	0.386743	0.781688	0.891889	0.649313	0.429811	0.723216	0.492328
ENSG00000143740	53.9099	42.5855	45.5673	38.2754	36.9339	43.1547	45.242	57.8914	48.3043	33.1806	39.3595	41.7611	41.2814	42.9557	42.6849
ENSG00000117411	60.8393	45.2321	48.7838	68.9347	64.1937	74.9305	55.1923	69.9759	62.8071	64.2424	72.243	84.291	84.6141	84.0445	90.5884
ENSG00000187862	0.753599	0.367591	0.957297	0	0	0	0.995027	0.979331	1.04421	0	0.0581667	0	0	0.050457	0
ENSG00000162891	0	0	0	0	0	0	0	0	0	0	0.0193889	0	0	0	0
ENSG00000137976	0	0	0	0.0216367	0	0	0.0635124	0.0739117	0.0193372	0	0.0193889	0.0512615	0	0.016819	0
ENSG00000203663	0	0.0367591	0.0191459	0.0216367	0.0587495	0.0605255	0.0423416	0	0.0773487	0.0822829	0.0581667	0.0683487	0.0781474	0.0840949	0.0984657
ENSG00000198128	0	0	0	0	0	0	0	0.0184779	0.0193372	0	0	0	0.0390737	0	0
ENSG00000171180	0	0.0183796	0	0	0	0	0	0	0	0	0	0	0	0	0
ENSG00000185090	2.00347	1.30495	1.74228	1.62276	1.54707	1.65436	1.75718	2.66082	1.99173	1.52223	1.95828	1.64037	2.28581	2.28738	2.36318
ENSG00000157873	0.0919023	0.202175	0.134022	0.0216367	0.0195832	0.0605255	0.0635124	0.0554338	0.0966859	0.123424	0.0775556	0.0683487	0.351663	0.16819	0.410274
ENSG00000204505	0	0	0.0191459	0	0	0	0	0	0	0	0	0	0	0	0
ENSG00000177151	0	0	0	0	0	0	0	0	0	0	0	0	0	0	0
ENSG00000180708	0	0	0	0	0	0	0	0	0	0	0	0	0	0	0
ENSG00000168264	108.72	115.699	119.049	185.773	181.399	175.141	130.031	111.718	121.708	166.191	169.149	162.892	125.095	127.32	122.623
ENSG00000162775	18.8032	22.9928	21.3669	21.8747	22.7948	21.6681	24.2194	18.4595	20.0333	22.1135	21.735	19.3085	16.2156	16.7181	15.0981
ENSG00000179023	0	0	0	0	0.0195832	0	0	0	0	0	0	0	0.0195369	0	0
ENSG00000173171	8.56529	7.53563	7.77325	9.10907	9.45868	10.37	6.83817	8.27811	8.16029	7.2409	9.44239	10.7991	13.4218	13.4384	12.4559
ENSG00000143862	54.6819	44.3315	47.9414	48.6827	47.8809	52.8186	49.9207	55.0273	50.6247	47.7447	50.1785	56.3364	47.162	45.0917	48.1825
ENSG00000170075	0	0	0	0	0	0	0	0	0	0	0	0.0170872	0.0390737	0.033638	0
ENSG00000143376	53.3952	63.6485	63.89	60.1934	58.632	60.3237	59.3417	53.1241	54.4922	60.2105	64.8171	60.5569	47.1815	47.3118	49.5939
ENSG00000159409	0.0367609	0.0551387	0.0382919	0.12982	0.176249	0.0807006	0.0635124	0	0	0	0.193889	0.0854359	0.117221	0.0672759	0.0656438
ENSG00000178796	0	0	0	0.086547	0.0391664	0.0201752	0	0.0369559	0	0.123424	0.0387778	0.153785	0.0586106	0.050457	0.0492328
ENSG00000143436	47.8995	41.3908	43.9974	38.1889	38.1089	41.4196	36.4561	42.1851	38.6937	35.2377	38.6421	42.137	39.0737	36.3963	41.0438
ENSG00000143450	0.533033	0.477869	0.784983	1.14675	0.86166	1.02893	0.444587	1.14563	0.580115	0.411415	0.581667	0.700574	0.976843	0.790492	0.919013
ENSG00000213171	0.0183805	0	0	0	0	0	0.0423416	0.0739117	0	0.0205707	0	0	0.0195369	0	0.0164109
ENSG00000196407	0.183805	0.238934	0.0765837	0	0	0	0.169366	0.166301	0.309395	0	0.0387778	0.205046	0	0.16819	0.0656438
ENSG00000159445	17.7739	20.0889	20.1224	19.7543	19.5832	19.4287	18.7785	18.3116	20.1687	18.2874	17.7215	17.4631	21.0412	21.9992	21.1045
ENSG00000197747	50.3441	39.3323	47.8648	73.6731	81.2898	82.8594	25.7013	32.8353	29.8759	66.6697	70.4786	83.3854	148.949	165.583	174.087
ENSG00000123473	7.49923	9.39196	9.26663	3.98116	4.01455	4.29731	7.00753	7.46509	6.63265	4.93697	5.27378	5.0578	14.0275	15.6753	15.6396
ENSG00000198854	0	0	0	0	0	0	0	0	0	0	0	0	0	0	0
ENSG00000240386	0	0	0	0	0	0	0	0	0	0	0	0	0	0	0
ENSG00000186226	0	0	0	0	0	0	0	0	0	0	0	0	0	0	0
ENSG00000172155	0	0	0	0	0	0	0	0	0	0	0	0	0	0	0
ENSG00000020129	114.896	99.9297	103.771	115.021	108.412	119.84	109.241	126.611	120.316	107.297	110.963	115.902	94.4412	83.0521	82.5471
ENSG00000116819	0.533033	0.86384	0.919005	1.12511	1.40999	0.928057	0.465757	0.480426	0.522104	1.62509	1.82256	1.26445	1.28943	1.69872	1.83803
ENSG00000237763	0	0.0183796	0	0	0	0	0	0	0	0	0	0	0.0195369	0	0
ENSG00000174876	0	0.0367591	0.0382919	0	0.156665	0	0.0211708	0.0369559	0.0193372	0.0205707	0	0.0170872	0	0.016819	0
ENSG00000187733	0	0.0183796	0.0382919	0	0.0195832	0	0.0846832	0	0.0193372	0.0411415	0.0581667	0.0170872	0.0195369	0.0672759	0
ENSG00000186603	0.202185	0.110277	0.191459	0.281278	0.313331	0.423678	0.105854	0.258691	0.0966859	0.452556	0.562278	0.393005	0.566569	0.521389	0.492328
ENSG00000197454	0	0	0	0	0	0	0	0	0.0386743	0	0	0	0	0	0
ENSG00000117643	41.9626	50.0108	41.6616	11.9868	13.1599	13.2349	45.496	47.747	51.5336	24.2735	25.7872	22.6234	68.6135	67.9319	68.8603
ENSG00000162430	110.687	97.0258	92.0537	71.7691	74.0832	76.1612	116.376	151.076	135.244	82.9617	85.8153	89.0925	175.988	169.535	172.955
ENSG00000173212	0	0	0.0574378	0.194731	0.176249	0.100876	0.0846832	0.0184779	0.0386743	0.267419	0.155111	0.11961	0.0195369	0.0840949	0.0492328
ENSG00000143028	304.362	310.394	305.244	157.602	159.211	150.164	261.713	242.708	268.052	134.862	133.783	123.318	47.6699	44.4862	44.0306
ENSG00000154429	27.8831	37.77	29.7911	20.7064	22.0702	22.5155	34.6354	33.0201	33.376	18.7194	19.0205	16.5916	23.835	23.5802	24.5344
ENSG00000143632	1293.73	826.915	1002.84	2979.47	2994.35	3446.54	1981.97	2300.91	1948.36	2695.22	2908.39	3449.42	1392.65	1200.03	1323.25
ENSG00000187815	3.12468	4.99924	5.13111	3.87298	3.70122	3.22803	4.53055	3.03038	4.98899	3.49702	3.6645	3.16113	5.50939	5.33162	5.53049
ENSG00000117010	0.919023	3.08777	2.10605	4.08934	5.11121	4.07538	3.45084	3.4369	4.15749	4.36099	3.12161	3.58831	3.55571	3.78427	3.03603
ENSG00000180098	26.8906	23.5442	24.4877	20.3818	21.2478	19.4085	21.4672	23.3746	21.9864	22.4015	21.4635	25.8016	20.0057	19.0391	18.4459
ENSG00000188060	1.15797	0.84546	0.555232	2.03385	1.64499	2.29997	1.10088	1.60758	1.37294	1.70737	1.97767	2.42638	3.00868	3.14515	2.93756
ENSG00000243480	0.0183805	0	0	0.0432735	0.0587495	0.0201752	0.0423416	0.0184779	0.0193372	0	0	0	0.0586106	0.0840949	0.114877
ENSG00000174567	0.606555	0.588146	0.459502	0	0	0.0201752	0.550441	1.27498	0.696138	0.0617122	0	0.0170872	0.0586106	0	0.0492328
ENSG00000143850	32.3496	28.4516	31.7631	62.3138	56.6541	55.6431	83.5611	75.6671	77.2907	65.5383	68.5785	66.4008	54.7814	49.2123	50.9068
ENSG00000197056	10.3298	13.5274	13.5553	19.0403	21.6198	21.89	14.7984	10.3476	12.9172	16.6623	17.3337	16.0961	20.2011	21.831	21.0224
ENSG00000203910	0	0	0	0	0	0	0	0	0.0193372	0	0	0	0	0	0
ENSG00000174842	10.8261	17.4238	16.9059	13.2633	12.9053	13.0937	14.9677	13.3411	14.1355	11.3345	12.4089	11.7901	16.2156	18.4	18.7577
ENSG00000122484	21.1375	61.2224	49.5114	45.0477	44.1797	44.3046	56.1661	34.332	49.5418	46.3458	41.6086	37.233	45.9702	48.7078	47.5425
ENSG00000279111	0	0	0	0	0	0	0	0	0	0	0	0	0	0	0
ENSG00000187701	0	0	0	0	0	0	0	0	0	0	0	0	0	0	0
ENSG00000203757	0	0	0	0	0	0	0	0	0	0	0	0	0	0	0
ENSG00000196772	0	0	0	0	0	0	0	0	0	0	0	0	0	0	0
ENSG00000197591	0	0	0	0	0	0	0	0	0	0	0	0	0	0	0
ENSG00000162722	95.6886	97.9631	88.0139	4.63026	5.22871	5.14467	67.8736	69.5879	72.205	17.732	18.7297	17.6169	13.3437	11.521	10.6179
ENSG00000238243	5.99203	5.67929	4.99709	0.0649102	0.313331	0.221927	3.23913	3.95428	3.55804	0.987395	0.736778	1.09358	0.468885	0.605483	0.443096
ENSG00000177275	0	0.0183796	0	0	0	0	0.0211708	0.0184779	0	0	0	0	0	0	0
ENSG00000279263	0	0	0	0	0	0	0	0	0	0	0	0	0	0	0
ENSG00000197532	0	0	0	0	0	0	0	0	0	0	0	0	0	0	0
ENSG00000121903	15.6418	18.0671	15.3167	21.5718	20.1903	19.812	20.2816	16.8149	18.1769	20.941	18.7103	16.8992	19.3415	20.3678	20.3168
ENSG00000198104	0	0	0	0	0	0	0	0	0	0	0	0	0	0	0
ENSG00000162727	0	0	0	0	0	0	0	0	0	0	0	0	0	0	0
ENSG00000198601	0	0	0	0	0	0	0	0	0	0	0	0	0	0	0
ENSG00000187730	0.0919023	0.0367591	0.0191459	0	0	0	0	0.0184779	0	0	0	0.0170872	0	0	0
ENSG00000183888	0	0	0	0	0	0	0	0	0	0	0	0	0	0	0
ENSG00000173641	71.9227	47.8972	58.8355	132.871	140.94	156.902	93.5537	110.443	96.9759	106.474	109.954	134.579	36.3776	32.982	32.0998
ENSG00000185519	0.0183805	0.0367591	0	0.12982	0.0195832	0.0403503	0	0	0.0193372	0.0205707	0.135722	0.0170872	0.117221	0.033638	0.229753
ENSG00000177462	0.275707	0.900599	0.689254	0.0216367	0.0783327	0.0605255	0.656295	0.646728	0.734813	0.0411415	0.213278	0.11961	0.0781474	0.117733	0.0820547
ENSG00000142634	141.75	112.152	111.851	22.5239	22.6773	26.1268	52.1648	69.1629	62.0723	45.811	51.5551	52.4405	76.9166	70.6902	84.861
ENSG00000162438	0.514653	0.918979	0.670108	0.0216367	0.117499	0	0.190537	0.166301	0.483429	0.164566	0.387778	0.0683487	0.918232	0.420475	0.738493
ENSG00000239395	0	0	0	0	0	0	0	0	0	0	0	0	0	0	0
ENSG00000153230	0.0183805	0.0183796	0	0.0432735	0	0.0201752	0	0	0	0.0411415	0	0	0	0.033638	0
ENSG00000173285	0	0	0.0191459	0	0	0	0	0	0	0	0	0	0	0	0
ENSG00000177201	0	0	0	0	0	0	0	0	0	0	0	0	0	0	0
ENSG00000177212	0.0735218	0.0367591	0.114876	0	0	0	0.0423416	0.0739117	0.116023	0	0	0.0341743	0.0390737	0	0
ENSG00000160062	4.7054	7.79294	6.93083	9.32544	9.71326	10.7937	6.75348	5.83903	6.5553	8.29	8.74439	7.14244	15.5123	14.7671	14.5237
ENSG00000176261	17.535	22.6988	22.2093	22.7186	21.3652	21.8497	20.6204	19.1062	19.2985	20.797	19.8542	20.4704	17.759	17.4749	18.2162
ENSG00000213281	140.224	166.096	152.612	136.917	136.416	140.419	145.697	130.528	137.101	133.01	131.767	130.956	121.422	125.638	128.645
ENSG00000052723	38.4519	62.5457	56.2316	65.5161	67.0136	66.7999	69.3555	48.0426	58.2049	59.3465	59.9892	53.5683	72.9702	72.6748	70.5835
ENSG00000182783	0	0	0	0	0	0	0	0	0	0	0	0	0	0	0
ENSG00000186092	0	0	0	0	0	0	0	0	0	0	0	0	0	0	0
ENSG00000188558	0	0	0	0	0	0	0	0	0	0	0	0	0	0	0
ENSG00000196240	0	0	0	0	0	0	0	0	0	0	0	0	0	0	0
ENSG00000197437	0	0	0	0	0	0	0	0	0	0	0	0	0	0	0
ENSG00000221888	0	0	0	0	0	0	0	0	0	0	0	0	0	0	0
ENSG00000228198	0	0	0	0	0	0	0	0	0	0	0	0	0	0	0
ENSG00000184022	0	0	0	0	0	0	0	0	0	0	0	0	0	0	0
ENSG00000279301	0	0	0	0	0	0	0	0	0	0	0	0	0	0	0
ENSG00000198967	0	0	0	0	0	0	0	0	0	0	0	0	0	0	0
ENSG00000163554	0.0735218	0.128657	0.0191459	0.108184	0.0587495	0	0.190537	0.0369559	0.0193372	0.0617122	0.0387778	0.0341743	0.0195369	0	0.0164109
ENSG00000132485	50.0867	144.408	111.295	156.91	150.066	101.602	160.644	67.1119	137.468	138.441	135.315	91.9461	168.505	165.886	161.106
ENSG00000163141	0.38599	0.569767	0.746691	0.692376	0.842077	0.706131	0.656295	0.480426	0.831498	0.822829	0.736778	0.632225	1.13314	0.82413	0.705671
ENSG00000143443	4.63187	3.52888	3.61858	3.11569	3.27039	4.01486	3.83191	4.12058	4.33153	3.12675	2.75322	3.8617	4.31765	3.04424	4.41455
ENSG00000197622	100.541	119.302	116.12	99.4425	99.2671	85.1997	114.682	99.7624	120.335	100.056	102.936	90.4937	126.403	126.226	123.739
ENSG00000213190	228.855	232.281	245.642	201.46	205.858	200.117	151.625	141.67	145.551	186.453	182.333	200.125	160.339	156.232	164.208
ENSG00000162783	49.7375	48.6875	45.0887	19.3216	18.9761	21.0427	50.8946	63.7119	56.4259	27.3385	26.7761	27.5103	43.2546	40.6178	42.57
ENSG00000160785	42.7346	46.0041	45.395	47.2114	46.9409	44.4055	48.3329	41.9264	47.4148	48.3412	43.7413	42.5983	46.8494	47.665	47.2471
ENSG00000117009	0.0183805	0.0551387	0.0765837	0.0432735	0.0391664	0.0201752	0.0423416	0.0923897	0.116023	0.0617122	0.0581667	0.0512615	0.0586106	0.134552	0.229753
ENSG00000203668	8.71234	23.7832	23.3963	38.4918	38.6572	34.9434	32.5818	14.4867	23.2239	33.448	30.1691	23.512	41.0665	43.1239	41.4048
ENSG00000197785	38.2865	26.5217	30.8441	36.0035	33.7027	39.3416	31.3751	38.0645	32.9505	27.2151	32.7866	36.0539	28.6215	22.2179	27.9314
ENSG00000205090	0.42275	0.588146	0.804129	0.952017	1.11624	1.25086	0.656295	1.03476	0.812161	0.719975	1.06639	0.991056	2.34442	2.16965	2.70781
ENSG00000160075	151.97	117.262	130.901	107.297	108.98	114.938	114.873	140.266	119.794	102.504	113.464	126.172	92.9955	96.9278	100.353
ENSG00000116128	40.5657	45.5813	42.1976	42.884	43.7488	41.3994	44.9032	42.5732	45.8098	43.7128	43.9546	40.2745	66.2886	67.8982	66.5628
ENSG00000174371	5.22005	4.53975	4.53759	2.29349	2.31082	2.17892	3.70489	4.84122	4.09948	3.49702	3.02467	3.53704	8.59622	9.97366	10.1091
ENSG00000196289	0.0735218	0.0551387	0.0382919	0.0216367	0.0195832	0.0403503	0	0.0369559	0	0.0411415	0.0193889	0.0512615	0	0	0
ENSG00000197769	5.03624	4.61327	4.80563	10.8833	9.73284	11.2981	3.81074	4.17601	4.98899	13.2475	12.9324	14.4899	7.3654	7.16489	6.67926
ENSG00000162843	0	0.110277	0.0574378	0.0216367	0.234998	0.0605255	0.127025	0.0554338	0.232046	0.205707	0.0193889	0.0170872	0.117221	0.117733	0.114877
ENSG00000152763	0.937403	1.92986	1.4168	2.20695	1.8604	1.99734	2.26527	0.997808	1.43095	1.78965	1.68683	1.40115	3.08682	3.29652	3.0032
ENSG00000118473	0.496272	0.937358	1.4168	2.50986	2.15415	2.42102	2.54049	0.997808	2.1851	2.48906	3.00528	2.22133	4.2395	4.42339	3.93863
ENSG00000143815	45.4549	58.9984	52.5556	39.6385	41.3009	40.0275	47.6978	38.545	47.8595	39.4752	39.4952	36.8229	69.942	73.3476	69.9435
ENSG00000185842	6.45154	10.5683	8.73055	7.72432	8.89076	7.56568	9.52686	6.06076	7.61885	9.05112	7.21267	7.057	6.9942	7.2658	8.10701
ENSG00000222046	0	0	0	0	0	0.0403503	0.0211708	0	0	0.0205707	0	0	0	0	0
ENSG00000143479	20.4574	18.6553	19.0311	17.0498	17.0178	18.1173	16.365	16.778	16.3012	18.8222	20.3002	19.1376	20.1816	22.0329	20.9075
ENSG00000120337	0.0735218	0.128657	0.268043	0.281278	0.332914	0.262277	0.338733	0.314125	0.406081	0.431985	0.271445	0.222133	1.05499	1.48007	1.85444
ENSG00000212916	5.77146	8.4546	8.55823	6.51266	7.87244	7.46481	7.32509	6.2825	6.71	6.00665	6.32078	6.44186	5.95874	6.34076	7.86084
ENSG00000117600	0.42275	0.661665	0.287189	0.0432735	0.137082	0.121051	0.381074	0.554338	0.290058	0.267419	0.1745	0.170872	0.703327	0.689578	0.672849
ENSG00000119283	0.0735218	0.147037	0.191459	0.584192	0.352497	0.100876	0.211708	0.0739117	0.328732	0.452556	0.504111	0.580964	7.63891	9.2168	7.58186
ENSG00000254685	4.46645	9.48386	7.63923	15.1024	14.8636	13.4367	8.68002	6.17163	8.2183	12.1573	12.4864	11.2775	15.7467	16.0453	15.5412
ENSG00000162398	0	0	0	0	0	0	0	0	0	0	0	0	0	0	0
ENSG00000271383	0.514653	1.32333	0.784983	0.952017	0.783327	0.484204	0.465757	0.44347	0.88951	0.658263	1.10517	0.529702	0.429811	0.302742	0.492328
ENSG00000196944	0	0	0	0	0	0	0	0	0	0	0	0	0	0	0
ENSG00000172410	0	0	0	0.0216367	0.0391664	0	0	0.0184779	0	0.0205707	0.0581667	0	0	0	0
ENSG00000196418	5.23843	7.021	6.31816	6.16647	7.10869	6.47623	6.20304	4.45318	5.60778	5.71866	6.01056	4.81858	6.42763	7.71991	6.67926
ENSG00000186440	0	0	0	0	0	0	0	0	0	0	0	0	0	0	0
ENSG00000196427	0.0183805	0.0183796	0	0	0	0	0.211708	0.221735	0.116023	0	0.0581667	0	0.0976843	0.033638	0
ENSG00000263513	0.202185	0.147037	0.344627	0.0216367	0.0587495	0.0403503	0.105854	0.0923897	0.116023	0.0411415	0.0775556	0.0683487	0.390737	0.185009	0.278986
ENSG00000197241	0.0183805	0.0183796	0.0382919	0	0.0391664	0.0201752	0	0	0.0193372	0.164566	0.0969445	0.102523	0.0586106	0.151371	0.0492328
ENSG00000196171	0	0	0	0	0	0	0	0	0	0	0	0	0	0	0
ENSG00000187170	0	0	0	0	0	0	0	0	0	0	0	0	0	0	0
ENSG00000169717	0	0	0	0	0	0	0	0	0	0	0	0	0	0	0
ENSG00000187942	0.0367609	0	0.0191459	0.151457	0.37208	0.201752	0.105854	0.0184779	0.116023	0.246849	0.310222	0.256308	0.547032	0.622302	0.705671
ENSG00000142798	281.736	419.036	399.959	1047.37	957.206	844.754	657.035	462.115	605.563	1099.38	1079.19	798.244	899.594	802.972	693.543
ENSG00000219073	0.0735218	0.110277	0.0574378	0.0432735	0.0195832	0.0201752	0.0423416	0.0184779	0.0580115	0.102854	0.116333	0.170872	0.0195369	0	0.0164109
ENSG00000142789	0.0735218	0.0367591	0.0191459	0	0	0.0403503	0	0	0.0580115	0.102854	0.0387778	0.205046	0.0390737	0.033638	0
ENSG00000162552	0.128663	0.110277	0.0765837	0.108184	0.117499	0.121051	0.190537	0.110868	0.0773487	0.164566	0.155111	0.11961	0.0390737	0.218647	0.213342
ENSG00000263961	0	0	0	0	0	0	0	0	0	0	0	0	0	0	0
ENSG00000198049	3.2901	3.38184	3.542	0.0216367	0.0979159	0.0403503	1.5243	1.21954	1.5083	0.102854	0.1745	0.0854359	0.0781474	0.16819	0.328219
ENSG00000196550	0.974164	1.63578	1.64655	1.03856	0.998742	1.06928	1.56664	1.40432	1.74035	1.21367	1.12456	0.6664	1.79739	1.73236	1.98572
ENSG00000266094	13.0685	11.3034	11.0089	0.173094	0.528746	0.464029	14.7349	21.9518	17.3841	1.39881	1.12456	1.3328	4.74746	4.52431	4.61148
ENSG00000143494	354.412	487.923	396.283	103.64	100.207	100.513	361.639	319.243	356.829	153.602	156.391	138.457	119.605	114.369	120.177
ENSG00000215883	8.78586	9.92497	9.63041	10.5587	9.96784	10.6121	9.59037	8.51833	8.79841	10.1002	9.79139	9.80804	8.55714	7.55172	7.46698
ENSG00000120334	10.5688	11.4137	11.2961	13.5879	12.827	14.3849	12.5966	10.4955	12.3565	11.7047	12.564	11.6876	11.4486	12.3788	11.5533
ENSG00000152061	5.80822	9.17141	8.74969	11.2295	10.3987	10.8341	11.2629	9.16506	10.8868	10.5528	9.63628	9.48338	20.0057	19.8296	18.8069
ENSG00000177414	0	0	0	0.0216367	0.0195832	0	0.0423416	0.0923897	0.0193372	0.0205707	0.0193889	0	0.0195369	0.033638	0.0328219
ENSG00000286015	0	0	0	0	0	0	0	0.0369559	0.0193372	0	0	0.0170872	0	0	0
ENSG00000143147	18.2886	20.4565	18.1695	39.6818	37.071	39.9065	21.3613	19.9192	21.8703	35.2788	33.7367	31.56	67.3631	67.545	62.0498
ENSG00000134256	2.73869	3.5105	3.58029	2.03385	2.25207	2.03769	2.56167	2.14344	2.22378	2.57134	2.21033	1.94794	0.722864	1.27824	0.886191
ENSG00000197084	0	0	0	0	0	0	0	0	0	0	0	0	0	0	0
ENSG00000180198	37.5513	31.5393	34.2138	29.9885	31.3527	30.3636	32.7512	38.0276	32.7185	30.671	31.0028	35.3875	37.882	38.7173	40.1576
ENSG00000116922	25.6775	26.1541	25.5215	23.9519	24.6944	26.3084	24.9815	28.1789	23.8041	20.4473	23.7708	24.1954	25.3002	23.2438	24.2061
ENSG00000143536	0	0	0	0	0	0	0	0	0	0	0	0	0	0	0
ENSG00000186207	0	0	0	0	0	0	0	0.0184779	0	0	0	0	0.0195369	0.016819	0
ENSG00000169509	0	0	0	0	0	0	0	0	0	0	0	0	0	0	0
ENSG00000185966	0	0	0	0	0	0	0	0	0	0	0	0	0	0	0
ENSG00000163202	0	0	0	0	0	0	0	0	0	0	0	0	0	0	0
ENSG00000092850	0.330848	0.128657	0.0765837	0.194731	0.195832	0.0403503	0	0.0923897	0.116023	0.0205707	0.0969445	0	0.0390737	0.016819	0.0328219
ENSG00000116863	60.6004	48.8345	49.2816	37.0421	37.6585	45.2529	41.77	52.6806	40.9948	33.9006	39.7085	47.1606	30.4775	30.4928	33.9378
ENSG00000171812	4.20912	4.04351	4.17381	9.77981	8.9691	9.5025	7.89671	7.64986	8.33432	10.2031	10.819	12.2515	10.4718	10.0746	10.4538
ENSG00000054116	53.5606	51.812	53.6469	49.0505	48.9775	51.144	57.5634	59.2772	56.2712	47.4567	47.7742	50.0312	63.8855	62.4657	64.0519
ENSG00000116871	260.286	195.375	215.334	214.593	220.722	232.983	174.193	208.154	175.291	211.734	228.11	260.391	158.893	140.809	155.1
ENSG00000160094	42.9367	37.9722	37.3537	39.9198	36.1897	38.9381	41.1984	46.3611	43.5473	37.0479	37.5757	40.8896	63.4753	62.4825	63.1822
ENSG00000184389	0	0.0183796	0.0957297	0.0216367	0.0195832	0.0403503	0	0.0369559	0.0773487	0.102854	0.0193889	0.0341743	0.117221	0.201828	0
ENSG00000197956	25.1445	19.1699	22.5156	66.9874	73.3586	77.9165	74.373	116.818	91.0974	60.2722	65.4957	77.5587	141.701	141.414	162.665
ENSG00000196154	3.65771	2.64666	2.94847	5.88519	6.83453	7.74726	6.45709	10.5879	7.73487	5.94494	7.63922	9.10746	10.3155	9.78865	10.4866
ENSG00000188015	0.147044	0.0918979	0.0574378	0.259641	0.195832	0.0807006	0.0423416	0.277169	0.212709	0.102854	0.135722	0.11961	0.840085	0.521389	0.968246
ENSG00000196754	0.680077	0.606526	0.61267	0.238004	0.332914	0.322803	1.31259	1.49671	1.10222	0.514268	0.445945	0.375918	0.703327	0.588664	0.623616
ENSG00000188643	11.451	9.09789	9.32407	1.03856	1.44916	1.51314	5.12333	9.99656	6.8647	2.0365	2.443	2.54599	8.38131	7.7031	8.92756
ENSG00000189334	0	0	0	0.0649102	0	0	0	0.0184779	0.0966859	0	0	0.0170872	0.0781474	0.016819	0.0164109
ENSG00000189171	15.219	11.2851	11.6024	7.16176	7.67661	8.17094	13.2953	21.7301	17.3454	7.89916	9.03523	11.3459	10.335	10.0914	11.8979
ENSG00000160678	0.643316	0.367591	0.61267	0.562555	0.391664	0.342978	0.423416	0.665206	0.696138	0.28799	0.659222	0.615138	0.214905	0.454113	0.377452
ENSG00000160679	192.223	167.622	173.883	131.789	128.505	131.159	142.204	156.693	146.247	122.807	132.077	137.244	111.595	111.443	109.559
ENSG00000143553	48.4141	44.258	45.0504	34.7702	34.6231	40.5521	39.3142	50.1122	41.3622	32.9954	36.9552	42.342	34.717	34.3948	38.9432
ENSG00000214193	1.89319	5.25656	2.79531	8.35178	7.69619	6.31482	7.60031	5.30317	7.30945	9.09226	8.16273	6.51021	14.4768	13.9934	9.96145
ENSG00000196182	62.5671	48.4669	51.5217	52.0364	52.5808	54.1703	51.6144	56.487	50.7601	51.8588	53.3389	58.5065	66.3081	59.8083	64.1996
ENSG00000116885	7.94036	5.49549	6.62449	4.21917	3.54456	4.49906	5.16567	7.16944	5.53043	4.03186	4.20739	5.02363	5.74384	5.53345	6.02282
ENSG00000116898	82.1239	67.8206	77.6368	59.3496	60.8058	61.1509	59.7016	70.2531	61.9176	57.1455	58.7096	67.033	49.1352	49.1955	54.6813
ENSG00000142694	5.69794	3.23481	4.88221	8.28687	8.04869	10.6323	6.73231	10.1813	7.09674	7.22032	8.64745	12.4907	24.5578	17.8113	21.5804
ENSG00000232237	0.0735218	0.0183796	0.191459	0.454372	0.607079	1.02893	0.381074	0.147823	0.154697	0.246849	0.426556	0.939795	0.214905	0.185009	0.18052
ENSG00000135823	29.0411	37.5679	32.5481	23.3677	24.2048	24.533	37.4935	34.7385	38.7517	24.3352	25.128	22.0083	43.2546	43.8471	44.1619
ENSG00000153029	2.46298	2.04013	2.46983	0.973653	1.19457	1.49296	1.96888	1.84779	2.14643	0.905112	1.2215	1.0594	4.35672	4.62522	4.82482
ENSG00000117500	51.6675	80.0798	73.999	69.5621	75.7086	79.7524	81.6557	61.7533	73.694	66.6286	71.0215	71.6294	116.928	116.354	118.028
ENSG00000122483	0.643316	4.09865	2.92933	1.8824	1.82124	1.87629	3.36616	1.34889	3.09395	2.3862	2.50117	1.34989	6.36902	5.70164	6.71208
ENSG00000274386	0.312468	0.716803	0.555232	0.497645	0.450413	0.786831	0.910344	0.369559	0.425418	0.452556	0.562278	0.23922	0.3712	0.622302	0.459507
ENSG00000177868	17.2776	21.3387	20.2373	15.2755	15.2945	15.7971	16.8943	16.2975	19.6079	14.6052	15.9958	14.7121	17.7981	20.0987	21.3506
ENSG00000004487	200.935	175.176	189.104	145.118	151.26	147.844	156.219	171.605	157.424	143.954	141.772	149.786	176.906	183.192	183.163
ENSG00000196734	0.0183805	0	0	0	0	0	0	0	0.0193372	0	0	0	0	0	0
ENSG00000186844	0	0	0	0	0	0	0	0	0	0	0	0	0	0	0
ENSG00000235942	0	0	0	0	0	0	0	0	0	0	0	0	0	0	0
ENSG00000163206	0	0	0	0	0	0	0	0	0	0	0	0	0	0	0
ENSG00000163207	0	0	0	0	0	0	0	0	0	0	0	0	0	0	0
ENSG00000184148	0	0	0	0	0	0	0	0	0	0	0	0	0	0	0
ENSG00000163209	0	0	0	0	0	0	0	0	0	0	0	0	0	0	0
ENSG00000169469	0	0	0	0	0	0	0	0	0	0	0	0	0	0	0
ENSG00000163216	0	0	0	0	0	0	0	0	0	0	0	0	0	0	0
ENSG00000241794	0	0	0	0	0	0	0	0	0	0	0	0	0	0	0
ENSG00000196805	0	0	0	0	0	0	0	0	0	0	0	0	0	0	0
ENSG00000203785	0	0	0	0	0	0	0	0	0	0	0	0	0	0	0
ENSG00000244094	0	0.0183796	0	0	0	0	0.0211708	0.0369559	0	0	0	0	0	0	0
ENSG00000159516	0	0	0	0	0	0	0	0	0	0	0	0	0	0	0
ENSG00000162706	0	0	0	0	0.0391664	0.0403503	0	0.0184779	0.0386743	0.164566	0.0581667	0.0854359	1.1136	1.07642	1.16518
ENSG00000213088	0	0	0	0	0	0	0	0	0	0	0	0	0.0586106	0.100914	0.0164109
ENSG00000196184	0	0	0	0	0	0	0	0	0	0	0	0	0	0	0
ENSG00000179639	0	0	0	0	0	0	0	0	0	0	0	0	0	0	0
ENSG00000142661	378.27	357.207	418.186	865.383	850.302	782.978	437.431	366.159	382.992	819.065	797.31	764.019	216.859	210.153	189.497
ENSG00000142677	0	0	0	0	0	0	0	0	0	0.0205707	0	0	0	0	0
ENSG00000185436	0.42275	0.257314	0.440356	0.0432735	0.0587495	0	0.105854	0.388037	0.27072	0.0822829	0.116333	0.273395	0.0195369	0.033638	0.0328219
ENSG00000286185	0	0	0	0	0	0	0	0	0	0	0	0	0	0	0
ENSG00000163435	0.0367609	0.0183796	0	0.151457	0.137082	0.302627	0.0846832	0.0923897	0.13536	0.164566	0.155111	0.290482	0.332127	0.403656	0.377452
ENSG00000133067	0.0367609	0	0.114876	0.0649102	0.0195832	0.0201752	0	0.0184779	0	0.143995	0.193889	0.170872	0.234442	0.319561	0.34463
ENSG00000143851	0.0367609	0.0367591	0.0574378	0.0216367	0	0	0.0635124	0.166301	0.0966859	0	0	0	0	0.016819	0.0164109
ENSG00000116991	105.026	132.976	127.225	167.685	158.859	148.449	145.21	108.521	128.902	157.057	148.693	131.212	96.9614	96.6419	87.9135
ENSG00000116350	92.9316	91.7508	91.2878	83.1933	79.9385	77.8761	84.5561	85.5713	85.0256	76.0088	78.4087	75.1323	94.5193	92.3026	88.7832
ENSG00000117501	0.128663	0.165416	0.0957297	0.887107	0.959576	1.14998	0.148196	0.184779	0.232046	0.822829	0.775556	0.495528	0.410274	0.639121	0.640027
ENSG00000132694	52.4946	60.9099	59.5056	67.5716	65.212	63.7737	69.4825	63.5456	68.5309	61.2802	65.8059	64.1282	80.4528	81.5721	78.2146
ENSG00000253831	0.0735218	0.0367591	0	0	0	0	0.0846832	0.0923897	0.193372	0	0	0	0	0.016819	0
ENSG00000117036	27.4236	36.4467	31.3419	37.4099	40.4393	41.8836	38.1074	32.4657	37.9975	38.7758	37.7308	32.2435	47.4355	45.8654	45.9178
ENSG00000142698	0	0	0	0	0	0	0	0.0369559	0.0386743	0	0.0387778	0	0	0.050457	0.0164109
ENSG00000121904	0.367609	0.661665	0.402065	0.93038	1.35124	1.10963	1.07971	0.591294	1.08288	2.0365	1.84195	1.55493	2.69609	2.3883	2.396
ENSG00000163344	34.6288	26.6688	28.47	34.7702	35.4847	36.6381	26.4847	29.9343	26.724	27.1122	31.4294	35.5071	20.5137	20.3678	23.041
ENSG00000163346	299.344	298.705	291.401	439.68	425.386	400.84	368.266	352.614	375.122	436.49	448.426	432.493	296.003	286.612	280.25
ENSG00000163348	93.6117	82.4508	80.7193	90.7661	87.8501	94.2382	78.2261	88.731	88.4869	77.9013	91.9615	91.1942	75.1388	72.0189	74.0626
ENSG00000160691	152.686	137.81	138.942	203.818	199.024	214.825	229.449	276.799	247.245	219.51	237.669	255.453	570.457	551.36	550.538
ENSG00000173207	17.7188	16.9276	18.3992	12.7224	12.8466	15.7164	15.6664	19.1801	16.1079	12.9596	11.8466	12.4395	20.3965	21.1246	23.2051
ENSG00000160685	23.1594	18.4531	19.2608	23.4542	22.8732	25.3198	19.8159	24.4648	21.0388	21.4553	24.0228	29.7146	20.9044	20.2669	22.0399
ENSG00000264522	34.1509	40.8762	37.7175	40.4823	40.6547	39.7451	40.0763	35.182	40.434	39.0227	40.2126	34.704	49.018	49.2628	47.8543
ENSG00000215784	0.459511	0.735183	0.593524	0.714013	0.274165	0.443853	0.677465	0.62825	1.21824	0.329132	0.542889	0.512615	0.62518	1.00914	0.574383
ENSG00000198483	0.275707	0.533008	0.325481	0.173094	0.0587495	0.0403503	0.211708	0.0739117	0.0386743	0.596551	0.853111	0.598051	0.253979	0.672759	0.377452
ENSG00000143127	7.66465	9.539	10.0708	8.45997	9.24326	7.98936	5.90665	3.82493	4.96965	28.4905	26.2332	22.9652	8.73298	8.14039	7.20441
ENSG00000131779	28.3794	28.1759	26.1916	28.9283	30.1189	28.5075	28.8981	29.9712	29.6632	27.9145	31.0222	31.6454	34.717	37.9436	37.3677
ENSG00000271601	49.3331	54.183	49.7986	48.5312	50.0546	53.4238	54.6206	55.7295	56.1745	49.8017	49.558	51.3299	80.6872	84.179	81.6937
ENSG00000272031	3.32686	3.95161	3.81004	2.68296	2.46748	2.29997	3.00625	2.80865	3.30666	3.04447	3.91656	2.83647	3.712	3.41425	2.85551
ENSG00000121851	11.5981	13.5457	11.0281	13.285	13.3949	12.5288	11.8345	10.8281	12.1244	13.5561	12.3313	12.1832	15.1606	15.978	17.412
ENSG00000265972	158.035	154.719	146.505	139.211	137.709	150.164	164.518	183.745	167.943	222.514	222.72	224.782	377.882	402.243	395.881
ENSG00000168509	159.708	155.381	166.914	90.1603	92.0605	88.3268	99.7991	89.1376	99.8958	111.205	117.439	115.15	33.1345	32.8307	35.2343
ENSG00000271425	5.5509	12.5349	8.92201	5.92847	6.09037	5.54817	8.7012	5.82055	8.08294	6.15065	5.99117	3.9984	7.63891	9.28408	6.97465
ENSG00000227868	0.0551414	0.0367591	0.0191459	0.0432735	0.0587495	0.181576	0.0846832	0.0739117	0	0.102854	0.116333	0.0683487	0.0781474	0.050457	0
ENSG00000186094	1.12121	1.37847	1.14876	2.35841	2.48706	2.44119	0.190537	0.129346	0.116023	2.28335	1.29906	1.82833	0.117221	0.016819	0.0820547
ENSG00000162373	3.08792	2.94073	2.92933	3.33206	3.7208	4.11573	2.85806	3.75102	2.95859	2.28335	2.22972	2.64851	4.27857	4.13747	4.00427
ENSG00000204006	0	0	0	0	0	0	0	0	0	0	0.0193889	0	0	0	0
ENSG00000185483	12.1127	16.8357	14.168	55.8228	55.8904	64.036	34.5296	23.467	29.7212	40.586	38.1961	30.3468	116.537	109.727	105.933
ENSG00000117533	6.08393	11.1564	9.4198	8.84943	10.4574	10.7735	14.9254	11.1422	12.1244	9.21568	8.51173	8.9195	19.5564	19.5773	19.5947
ENSG00000142609	0.0551414	0.0367591	0	0	0.0195832	0	0.0423416	0.0554338	0.0773487	0.0205707	0	0.0512615	0	0.0840949	0.0328219
ENSG00000286219	1.691	4.63165	3.48456	3.33206	3.62289	2.90522	4.93279	4.15754	5.06634	4.15529	3.6645	2.1359	3.59478	4.03656	3.90581
ENSG00000116194	6.50668	11.9835	10.1856	26.0939	25.8694	24.8558	7.98139	3.86189	6.36193	29.087	28.2884	21.3761	26.2575	26.6581	26.1098
ENSG00000142621	2.42622	3.52888	3.17823	1.25493	1.54707	1.27103	1.56664	1.7554	2.1851	2.59191	2.28789	1.67454	4.10274	3.41425	3.39707
ENSG00000075151	93.0051	198.481	166.091	174.349	164.851	144.737	206.309	114.323	186.314	187.173	167.559	123.779	191.188	194.394	177.156
ENSG00000143772	23.3983	18.7655	20.9457	32.9744	33.5264	36.1539	28.9193	33.4451	34.7682	30.8767	29.0252	28.8602	85.9426	86.9037	83.7287
ENSG00000163191	236.851	155.05	200.209	167.923	171.392	204.657	132.783	189.066	153.324	150.146	165.833	225.141	273.809	279.279	344.548
ENSG00000182898	0	0	0	0	0	0	0	0	0	0	0	0	0	0	0
ENSG00000215853	0	0	0	0	0	0	0	0	0	0	0	0	0	0	0
ENSG00000197915	0	0	0	0	0	0	0	0	0	0	0	0	0	0	0
ENSG00000266338	21.8911	29.2603	26.4405	31.4166	30.961	28.8707	29.4909	25.8876	31.2295	32.44	32.2437	26.9636	47.8653	46.7736	42.7177
ENSG00000143409	19.0973	15.9535	16.9633	20.728	20.8757	21.3251	16.1321	16.4454	16.1659	20.8176	20.6492	23.0677	18.7554	19.7623	18.889
ENSG00000060642	10.4217	11.2667	10.2048	11.316	11.0645	10.4306	12.1309	11.7335	13.652	9.99737	10.0241	10.6795	16.1374	15.4566	14.9996
ENSG00000204160	54.4797	54.9549	49.1476	28.6254	27.299	26.8128	55.2134	65.2456	63.1745	30.3007	30.9641	31.0132	44.3291	44.0826	43.4726
ENSG00000175793	0	0	0	0.0216367	0.0587495	0.0605255	0	0	0	0	0	0	0.0390737	0	0
ENSG00000142751	56.6853	48.081	50.5644	43.2951	42.0647	41.7222	47.5496	57.374	49.4065	38.1793	42.5586	46.4259	42.1605	46.6054	45.1958
ENSG00000198746	24.0233	20.1992	19.2991	18.283	18.7215	19.691	17.6988	22.6724	18.8344	16.1274	17.8572	19.7357	16.4891	15.7594	15.6725
ENSG00000090273	128.149	95.0224	103.58	90.42	90.3764	98.0513	91.7965	118.019	93.8626	85.3479	91.1084	103.036	81.0975	78.8979	89.2263
ENSG00000131910	0	0.0183796	0.0382919	0.0216367	0	0	0	0.0184779	0	0.0205707	0	0.0341743	0	0.050457	0
ENSG00000253368	14.3551	12.7554	15.5656	42.3431	42.8676	44.7283	27.7337	31.1353	25.293	40.2775	40.4065	45.1956	89.2444	89.107	92.4921
ENSG00000158246	2.66517	1.87472	2.43153	6.70739	7.73536	7.68674	1.92654	3.04886	1.72101	4.44328	5.87484	6.5273	10.7648	10.2764	11.5697
ENSG00000188782	0	0	0	0	0	0	0	0	0	0	0	0	0	0	0
ENSG00000130695	47.4951	52.9883	45.395	29.4692	30.1189	30.061	44.8609	51.0915	48.9617	29.375	31.158	31.1157	30.5166	29.5846	32.346
ENSG00000131914	0	0.0367591	0.0574378	0	0	0	0.0423416	0.0923897	0.0193372	0	0	0	0.0195369	0	0
ENSG00000198830	238.56	217.1	220.753	160.458	172.136	172.941	195.491	239.012	219.728	157.325	171.96	186.096	256.128	252.84	283.548
ENSG00000158062	8.32635	8.62002	8.38592	6.7723	6.50162	7.36393	6.75348	8.18572	8.64372	5.94494	6.47589	7.53544	9.84658	9.35136	10.2404
ENSG00000143006	0	0	0	0	0	0	0	0	0	0	0	0	0	0	0
ENSG00000174332	0.459511	0.44111	0.7084	0.454372	0.548329	0.685955	0.910344	1.18259	1.02487	0.8434	1.24089	0.803097	3.24312	2.9265	2.42882
ENSG00000058804	26.7068	32.7156	28.202	22.4589	24.4594	23.4839	30.2319	26.8669	28.0969	22.7512	21.6186	21.5298	33.1931	35.5049	36.0549
ENSG00000182901	0.128663	0.330832	0.210605	0.411098	0.313331	0.403503	0.338733	0.480426	0.27072	0.596551	0.271445	0.478441	1.69971	2.08555	1.70674
ENSG00000188822	0	0	0	0.0216367	0.0195832	0	0	0	0	0.0411415	0	0	0	0	0
ENSG00000189266	50.5095	105.278	85.1037	74.5819	74.4552	68.3534	93.8713	63.3054	91.2135	68.8708	65.2824	55.3624	124.137	127.925	128.366
ENSG00000188529	105.155	184.935	159.275	167.339	170.158	143.223	172.415	113.843	157.869	158.518	150.497	125.01	190.426	195.336	173.595
ENSG00000158055	0.165424	0.110277	0.172313	0.12982	0.0783327	0.181576	0.105854	0.0739117	0.212709	0.267419	0.155111	0.0683487	0.722864	0.50457	0.705671
ENSG00000010165	49.3331	41.8687	42.504	37.1503	35.896	38.9381	41.0925	46.3427	43.3539	37.7884	39.3401	40.4966	38.2727	41.6943	43.2429
ENSG00000197959	1.12121	2.07689	1.53167	2.59641	3.13331	2.88505	4.6364	3.04886	3.79009	3.55874	3.54817	2.35803	5.66569	5.19707	5.76024
ENSG00000180999	104.897	123.07	130.039	133.672	131.286	130.836	112.502	91.1701	102.352	127.847	121.045	123.301	34.0527	31.3338	35.7595
ENSG00000203666	14.833	12.6635	13.2107	17.9152	15.5882	15.777	10.4584	7.539	9.59124	15.1401	14.5611	13.533	7.2091	7.75355	6.94183
ENSG00000168148	0	0	0	0	0	0	0	0	0	0	0	0	0	0	0
ENSG00000198691	1.67262	2.27907	3.19737	6.49102	6.5212	5.12449	4.6364	2.27279	4.08014	8.31057	7.83311	4.75023	3.92691	3.93564	3.95504
ENSG00000198625	28.986	54.4587	48.2095	53.2264	53.1292	45.8783	51.6356	39.0808	48.4396	50.316	50.5469	40.3599	45.4427	47.9846	40.8797
ENSG00000117713	118.389	151.815	135.151	149.878	136.162	126.397	143.115	124.634	150.289	145.147	137.584	123.062	165.145	168.274	153.229
ENSG00000085433	17.5717	25.3087	22.037	24.7092	25.9869	23.1207	27.4797	19.2171	25.9892	26.9477	25.7291	22.9139	33.7011	35.7908	34.4958
ENSG00000219481	30.438	42.273	41.3552	37.345	39.9889	32.3206	69.6096	53.3273	65.1663	35.0525	35.3072	29.6462	52.2416	52.8116	49.9878
ENSG00000143811	26.3576	23.7648	23.4921	22.2209	21.7373	23.6856	22.7798	26.1093	24.8289	19.789	22.9952	24.7593	20.7677	22.3188	22.9261
ENSG00000117090	0	0.0367591	0.0191459	0	0	0	0	0	0	0	0.0193889	0	0.0195369	0	0.0164109
ENSG00000078618	197.296	225.076	219.432	225.606	220.37	214.946	228.221	197.862	211.703	239.67	221.654	212.564	201.308	211.364	198.458
ENSG00000185104	41.6317	39.0934	39.9959	48.7692	49.5454	47.8151	41.7276	42.4069	40.434	50.5628	44.1097	43.5381	28.7387	32.4606	30.1141
ENSG00000117523	128.737	293.669	239.554	266.695	254.777	227.495	309.221	184.373	278.107	299.489	257.737	188.232	333.318	335.656	305.982
ENSG00000132128	244.148	189.953	201.836	174.695	168.67	182.424	182.005	233.709	204.665	153.293	173.22	192.043	203.809	191.619	200.148
ENSG00000143374	60.5268	47.2906	48.5349	41.9969	41.4184	43.7599	43.2943	49.8165	44.3401	40.3186	41.7637	46.9385	33.2127	30.9301	32.6578
ENSG00000263956	11.8186	17.3687	16.2358	17.6123	17.8011	15.1112	14.6502	10.6063	13.246	15.4075	16.2091	13.4647	13.8516	14.0607	12.5216
ENSG00000142875	27.1296	39.3507	35.0371	39.011	38.9901	39.3416	43.0402	34.1472	43.0832	38.817	34.2602	32.7732	59.2162	60.6324	62.4272
ENSG00000134250	162.336	239.817	204.038	240.86	233.98	235.162	294.951	261.333	316.453	291.405	255.914	211.403	523.549	530.723	481.399
ENSG00000132849	7.3338	9.15303	8.44336	5.45246	5.63996	5.40694	5.2927	4.17601	5.60778	4.83412	5.00234	5.04072	5.97828	5.2307	5.67819
ENSG00000175206	0.42275	0.385971	0.670108	1.27657	1.48832	1.23068	1.50313	1.01629	1.16023	1.06968	1.33783	1.58911	0.0976843	0.151371	0.18052
ENSG00000170498	0.0183805	0.0367591	0.0191459	0	0	0.0201752	0.0635124	0	0	0	0.0193889	0.0170872	0.0390737	0.050457	0.114877
ENSG00000120332	0.0919023	0.0918979	0.153167	0.108184	0.117499	0.0605255	0.0635124	0.129346	0.251383	0.164566	0.213278	0.153785	0.0195369	0.016819	0.131288
ENSG00000162409	20.9721	25.6946	29.7719	94.3578	92.4522	84.7155	41.4736	24.2985	30.7654	91.6632	83.0233	74.09	15.4341	13.7916	13.6047
ENSG00000196189	1.34177	1.50713	1.4168	1.57948	1.64499	1.43244	2.18059	1.40432	1.68233	2.0365	1.60928	1.82833	1.99276	2.10237	1.78879
ENSG00000088280	78.3926	63.2993	75.4924	144.187	148.049	143.728	99.4604	99.2635	92.0063	140.93	146.037	159.56	105.909	103.487	101.715
ENSG00000175707	0	0	0	0	0.0195832	0	0	0	0.0386743	0	0.0193889	0	0	0	0
ENSG00000134258	1.48882	1.8012	2.02947	0.12982	0.0391664	0.100876	2.32879	2.40213	2.74588	0.267419	0.135722	0.153785	0.273516	0.16819	0.213342
ENSG00000122482	28.5265	82.5243	65.8237	68.6101	64.5853	62.7851	72.3194	39.6167	66.0171	57.3512	56.2084	47.8953	58.4152	59.186	63.9371
ENSG00000187961	7.03971	7.31507	6.85424	9.93127	9.38034	8.57444	10.8394	9.627	10.2874	8.86598	10.0628	9.51756	10.882	8.05629	8.20547
ENSG00000163462	0.367609	0.661665	0.51694	0.973653	0.881243	0.907882	0.952686	0.554338	0.715475	1.48109	1.82256	1.28154	4.25904	3.9861	3.34783
ENSG00000116604	191.561	179.863	179.072	145.875	139.726	137.292	180.375	181.62	175.466	146.525	145.397	146.386	100.361	95.1786	93.2142
ENSG00000185499	0.680077	1.36009	1.01473	2.1204	2.5654	1.93682	1.5243	1.62606	1.64366	3.49702	2.98589	2.83647	4.55209	4.72613	4.39813
ENSG00000116329	18.1231	18.4347	16.3889	2.46659	2.17373	1.95699	9.03993	10.6063	10.3261	2.30392	2.17156	2.10172	10.081	11.7901	12.0292
ENSG00000154451	3.06954	3.65754	4.65246	8.09214	7.9116	8.07006	4.69992	4.08362	4.17683	13.6178	11.7109	11.4484	0.859622	0.975501	1.00107
ENSG00000162595	2.18727	2.05851	2.29751	2.50986	2.62415	2.80435	3.7684	4.13906	4.15749	2.24221	1.82256	2.01629	1.52388	1.51371	2.1006
ENSG00000117305	42.0729	31.7415	34.8265	38.1456	40.2434	42.3275	33.8098	42.721	35.4257	35.8136	41.5698	46.2208	42.2778	42.9052	44.2767
ENSG00000179163	9.07994	7.8297	8.40507	23.8221	22.2857	24.3111	11.03	12.2878	12.7432	22.1752	22.4717	22.1962	38.8784	39.3396	39.5832
ENSG00000084636	48.0097	56.7194	55.4849	156.585	156.117	138.684	93.1515	75.39	91.6582	107.091	107.628	86.2561	225.455	206.251	180.471
ENSG00000283683	0.0551414	0.147037	0.0191459	0	0.0587495	0.0201752	0.0635124	0.0923897	0.0386743	0.0411415	0	0	0.0390737	0.0672759	0.0164109
ENSG00000143149	89.1636	74.4005	76.3348	47.8388	49.2125	54.715	63.9146	72.1933	68.2409	49.9663	50.2754	57.9939	84.7118	86.1973	87.6345
ENSG00000188340	0	0	0	0	0	0	0	0	0	0	0	0	0	0	0
ENSG00000203852	0	0	0	0	0	0	0	0.0184779	0	0	0	0	0	0	0
ENSG00000203814	1.54396	2.48124	1.68484	1.2982	1.48832	0.887707	1.69366	1.23802	1.70167	1.48109	1.93889	1.3328	1.01592	0.740035	0.475918
ENSG00000288859	0.0183805	0.0551387	0.114876	0	0	0.0403503	0	0.0184779	0	0.0411415	0.0193889	0.0341743	0.0195369	0	0
ENSG00000186086	0.128663	0.0367591	0	0.0216367	0	0	0.105854	0.129346	0.0580115	0.0411415	0	0	0.0195369	0.0840949	0
ENSG00000288825	0.0551414	0.0551387	0.0382919	0.0216367	0	0.0201752	0.0211708	0.0184779	0.0193372	0.0411415	0	0.0683487	0.0195369	0	0
ENSG00000184678	77.5104	72.3604	75.9328	73.1538	70.7932	66.0535	57.7751	58.224	57.8762	69.6113	70.5368	71.544	45.5404	45.2599	42.4551
ENSG00000270882	0.128663	0.165416	0.0191459	0.0649102	0	0.0201752	0.0635124	0.0554338	0.0193372	0.0822829	0.0581667	0.0854359	0	0.050457	0.0984657
ENSG00000215695	0.0367609	0.0367591	0.0574378	0.0432735	0.0195832	0.0403503	0.0211708	0.0739117	0.174035	0.0205707	0.0193889	0.0683487	0.0781474	0.0672759	0
ENSG00000122435	7.15	23.5075	19.2991	23.6706	22.3836	17.3305	23.3302	9.34983	21.5996	21.5581	20.9206	14.2336	24.4211	23.7316	21.8266
ENSG00000203811	0	0	0	0	0	0	0	0	0	0	0	0	0	0	0
ENSG00000175143	0	0	0	0	0	0	0	0	0	0	0	0	0	0	0
ENSG00000187180	0	0	0	0	0	0	0	0	0	0	0	0	0	0	0
ENSG00000196242	0	0	0	0	0	0	0	0	0	0	0	0	0	0	0
ENSG00000187144	0.0735218	0.0367591	0	0	0	0	0.0211708	0	0	0	0	0	0.0586106	0	0
ENSG00000184908	0.0919023	0.110277	0.0957297	0.0649102	0.215415	0.121051	0.0635124	0.0554338	0.27072	0.0411415	0.0969445	0.307569	0.507958	0.470932	0.393863
ENSG00000158816	0.0367609	0.0367591	0.0382919	0.0649102	0.0391664	0.0201752	0.0846832	0.277169	0.0966859	0.0617122	0.0387778	0	0	0.033638	0.0492328
ENSG00000244057	0	0	0	0	0	0	0	0	0	0	0	0	0	0	0
ENSG00000117013	1.43368	1.67254	2.16349	0.519282	0.391664	0.342978	1.27025	0.794551	1.06354	0.57598	0.562278	0.717661	0.410274	0.353199	0.393863
ENSG00000179862	0.588175	0.385971	0.7084	0.86547	1.13582	1.31139	0.613953	1.10868	0.696138	0.637692	0.736778	1.00814	1.30897	1.49689	1.3457
ENSG00000171790	0.312468	0.312453	0.363773	0.540919	0.450413	0.464029	0.254049	0.258691	0.13536	0.205707	0.426556	0.23922	0.507958	0.269104	0.459507
ENSG00000081277	0	0	0.0382919	0	0.0587495	0	0	0	0.0580115	0.0617122	0.0387778	0.0170872	0.0976843	0.016819	0.0328219
ENSG00000159166	23.9497	18.9861	20.6202	8.52488	9.20409	9.24022	12.9354	17.0182	15.5278	11.4785	12.1181	13.7039	5.00144	4.94478	6.31822
ENSG00000159173	5786.92	3682.4	4529.56	3007.81	3005.8	3448.56	3000.81	4208.96	3262.47	2778.84	3353.89	4181.71	937.769	788.945	940.741
ENSG00000174307	32.5702	25.4006	30.1548	34.3808	34.1335	39.4828	32.73	40.0971	34.7296	41.2443	44.1097	52.4234	50.112	45.8654	53.2864
ENSG00000159176	77.7126	59.7888	66.2449	176.88	184.806	220.192	105.536	151.242	125.498	164.833	160.385	198.861	499.479	503.695	521.163
ENSG00000134369	274.788	311.901	279.914	68.4803	68.9132	69.4429	137.187	145.403	146.982	107.194	103.343	93.689	212.756	211.347	195.799
ENSG00000050628	0.0551414	0.0735183	0.0191459	2.55314	2.85914	2.66312	0.80449	0.203257	0.309395	0.925683	1.14394	0.78601	1.25036	0.740035	0.820547
ENSG00000186364	9.33727	8.01349	7.60094	6.33957	6.71703	7.14201	8.84939	10.6248	11.0222	7.75516	7.75556	8.49233	6.03689	5.80255	5.89153
ENSG00000265241	169.927	197.672	183.169	104.57	104.418	103.579	159.035	149.172	161.021	98.2046	102.005	99.3619	83.1489	84.3136	88.6027
ENSG00000155366	98.9604	66.1481	82.1169	99.8968	95.6834	120.123	67.4078	96.0853	75.6277	91.6014	103.149	132.784	192.086	184.202	206.187
ENSG00000184599	0.110283	0.110277	0.0191459	0.086547	0.0391664	0.0403503	0.0211708	0.0739117	0.0773487	0.102854	0.135722	0.0170872	0.136758	0.0840949	0.131288
ENSG00000273136	8.01388	17.4238	12.7895	6.57757	6.71703	5.8508	18.0587	12.9346	21.0775	8.04315	7.21267	5.29702	14.2228	16.449	13.736
ENSG00000120656	30.1256	31.4107	31.4568	27.6518	27.2206	28.3057	28.7076	29.1027	29.3732	28.3876	26.1168	28.1938	28.602	28.1718	30.0813
ENSG00000197780	39.0768	54.3852	52.8619	52.4475	50.5834	52.1931	50.6405	43.0536	49.6192	48.6498	48.957	49.0914	45.306	47.3286	48.6749
ENSG00000136628	153.587	189.236	175.07	247.33	244.065	253.481	219.054	163.474	169.645	247.507	228.537	205.644	211.174	213.467	206.926
ENSG00000162813	35.9154	38.4133	40.3979	33.2124	31.6464	34.8021	32.6242	31.8744	34.0141	32.2343	32.5927	37.2159	35.4985	36.6822	38.3852
ENSG00000067704	92.2515	128.234	120.37	112.468	107.472	108.22	127.914	105.916	122.984	110.568	106.62	99.7549	118.96	121.971	119.406
ENSG00000118873	45.0137	71.6987	61.6116	76.0964	69.6965	75.9998	72.4888	52.2741	64.7022	69.7759	68.8306	57.9084	84.5555	87.6437	84.4672
ENSG00000143776	46.4658	97.0442	81.1405	92.4322	94.998	92.2005	99.291	56.6349	81.3902	95.2836	82.9263	65.6318	119.487	123.838	112.234
ENSG00000127603	581.374	1351.43	1176.61	1511.48	1453.89	1254.37	1274.02	694.271	1000.43	1637.33	1406.68	935.608	780.556	807.177	701.256
ENSG00000117461	61.4642	73.0404	62.2243	36.5877	38.4418	38.9784	68.0641	68.7194	71.1221	43.0957	44.5751	41.3168	103.33	107.473	106.031
ENSG00000278139	0	0	0	0	0	0	0	0	0	0	0	0	0	0	0
ENSG00000250719	0	0	0	0	0	0	0	0	0	0	0	0	0	0	0
ENSG00000171357	1.24987	1.34171	0.976443	0.99529	0.646245	1.17016	0.635124	1.47823	1.58565	0.946253	1.047	0.632225	2.46164	2.11919	1.93649
ENSG00000085998	186.819	141.008	160.692	135.727	133.283	140.016	134.879	177.185	146.905	130.151	144.641	167.523	144.944	139.934	153.492
ENSG00000117475	9.09833	24.5184	20.5436	22.8051	23.4998	21.0023	25.0662	13.5258	21.7543	21.949	22.8401	17.5998	29.403	31.7711	32.4773
ENSG00000117477	1.63586	3.87809	3.38883	3.28879	3.36831	3.83328	3.98011	2.29126	3.50003	4.23757	4.14922	3.14404	1.81693	2.00146	2.26471
ENSG00000117479	14.5206	19.464	18.8205	23.2162	24.479	23.3628	18.1645	14.3019	17.5582	18.3697	18.5552	17.1043	15.0629	16.264	14.5565
ENSG00000198734	0	0	0	0	0	0	0	0	0	0.0205707	0.0193889	0	0	0	0
ENSG00000099260	114.29	123.805	132.566	88.689	90.9835	96.0136	116.333	104.031	108.172	101.517	105.514	106.692	76.2133	79.5538	86.4036
ENSG00000203685	104.456	111.693	121.96	134.689	131.834	115.2	93.5749	63.6565	76.6719	124.844	132.736	124.378	27.4102	28.3064	26.8483
ENSG00000116580	51.5939	67.8574	63.7368	67.6365	66.2303	59.7185	70.8586	55.3784	73.1139	72.6352	62.8006	54.4739	92.2726	87.8287	80.1511
ENSG00000116996	0	0	0	0	0.0195832	0	0	0	0	0	0	0	0	0	0
ENSG00000263353	0.0367609	0.0183796	0	0	0	0	0	0	0	0	0.0193889	0	0	0.016819	0
ENSG00000127125	43.2124	44.6991	44.208	42.6893	43.8272	45.5353	37.684	44.2731	42.3097	36.6159	38.9135	41.9319	39.777	42.9389	43.5547
ENSG00000288867	0	0	0	0	0	0	0	0	0	0	0	0	0	0	0
ENSG00000289549	0	0	0	0	0	0	0	0	0	0	0	0	0	0	0
ENSG00000271567	0	0	0	0	0	0	0	0	0	0	0	0	0	0	0
ENSG00000279782	0	0	0	0	0	0	0	0	0	0	0	0	0	0	0
ENSG00000236334	0	0	0	0	0	0	0	0	0	0	0	0	0	0	0
ENSG00000270339	0	0	0	0	0	0	0	0	0	0	0	0	0	0.033638	0
ENSG00000009307	980.009	1081.8	1048.24	803.956	798.132	806.361	965.282	856.157	875.336	843.77	795.352	771.845	765.493	789.584	759.367
ENSG00000162413	350.368	273.249	291.784	177.876	170.746	185.854	224.199	271.275	235.836	189.744	205.173	233.291	136.094	132.382	137.934
ENSG00000116273	66.0961	60.3034	59.4481	45.0477	45.903	41.6617	56.4625	66.8162	62.6138	37.4593	42.0157	43.8457	52.7691	55.0822	53.4997
ENSG00000117153	56.281	73.9226	67.6809	67.5066	66.152	61.5544	79.4963	72.0455	78.915	68.3565	63.4599	60.4032	70.9969	72.7253	66.6285
ENSG00000159348	587.347	458.883	502.236	277.318	275.222	281.06	378.28	426.988	391.907	314.753	342.195	364.264	157.897	158.351	175.039
ENSG00000163444	102.379	82.7632	85.9461	54.265	57.1046	62.079	80.4702	99.5776	81.1968	56.9809	60.6097	69.9378	64.8624	63.8112	65.5946
ENSG00000122180	3459.24	2700.18	2816.83	1390.87	1367.57	1501.05	1857.59	2626.56	2179.92	1340.9	1559.2	1862.72	628.344	583.198	719.85
ENSG00000163485	44.591	35.9504	33.2182	22.6969	23.774	25.1786	42.3839	61.8087	49.5612	18.7605	22.4717	24.1954	12.0152	12.261	13.7688
ENSG00000133055	5094.33	3391.62	4223.67	3170.97	3200.22	3365.94	2836.25	3323.27	2814.14	3259.64	3712	4308.31	849.17	770.242	889.047
ENSG00000127481	275.211	342.283	323.777	395.368	385.828	349.978	373.156	338.109	360.716	412.484	391.559	326.553	338.066	338.533	301.748
ENSG00000053372	78.8705	63.9977	68.4659	56.6883	59.0825	59.4562	61.8187	72.4705	61.5309	51.6325	57.5656	63.1713	42.942	45.8317	51.4976
ENSG00000162482	0.220565	0.477869	0.134022	0.238004	0.274165	0.302627	0.190537	0.240213	0.367406	0.308561	0.349	0.187959	0.605643	0.33638	0.361041
ENSG00000053371	72.3639	50.1762	54.6808	37.9725	37.5605	41.4398	43.887	68.3868	52.4811	32.7075	41.6086	48.1346	49.7995	47.85	51.8258
ENSG00000040487	31.1916	24.3162	25.9236	23.3244	23.304	23.7663	28.9193	35.4222	30.8621	19.7479	22.9565	23.3923	22.3502	19.1736	21.006
ENSG00000183155	28.8206	25.3822	24.6025	24.9904	25.2427	28.4066	23.9865	24.6126	23.9007	24.2117	23.7902	25.0327	25.4956	23.5466	24.8626
ENSG00000143379	81.9584	74.4557	76.2965	73.5866	73.104	72.7516	73.2933	80.3421	76.5752	73.6021	72.8053	72.6376	81.4687	81.3198	80.2988
ENSG00000007923	125.851	104.231	112.846	126.423	121.709	119.881	97.1739	103.329	100.205	110.383	117.342	119.337	88.0722	85.9114	84.2866
ENSG00000116731	126.549	164.332	159.045	125.731	128.446	119.78	138.711	108.502	133.04	130.994	121.161	112.297	102.842	102.983	103.291
ENSG00000188672	1.13959	1.30495	0.861567	1.14675	1.5079	1.39209	1.03737	1.29346	0.928184	1.41938	1.68683	1.57202	0.99638	0.639121	0.771315
ENSG00000127463	101.938	136.818	127.569	125.428	126.488	116.411	140.32	113.935	135.96	134.965	127.424	110.588	157.252	165.129	149.848
ENSG00000162367	0.0183805	0.0735183	0.0574378	0	0	0	0.127025	0.0923897	0.0580115	0	0	0.0341743	0.136758	0	0
ENSG00000116406	50.3624	100.518	82.5956	117.704	112.545	106.363	107.992	63.8043	89.2991	118.817	111.719	88.3236	138.341	137.058	127.152
ENSG00000162704	72.5844	77.2677	76.2583	84.34	87.6543	90.2233	93.215	96.4733	95.3903	80.3493	81.6079	89.7589	169.248	177.978	181.193
ENSG00000173627	0	0	0	0	0	0	0	0	0	0	0	0	0	0	0
ENSG00000121940	34.6288	45.1586	43.9016	57.3806	52.3067	52.3747	54.5995	38.1015	46.8346	54.389	51.6132	45.4519	66.6207	66.9396	65.5125
ENSG00000067606	2.90411	2.35259	2.10605	1.0602	0.979159	0.867532	1.92654	3.23364	2.51383	1.43995	1.5705	1.93085	4.20042	3.3638	4.48019
ENSG00000197429	29.3536	32.7524	32.8353	30.3564	29.7664	30.9487	33.5557	32.0962	33.8014	31.5349	31.507	30.569	29.5593	30.9974	30.0649
ENSG00000184588	5.53252	6.76368	6.75851	14.8212	14.4132	15.2726	8.74354	8.11181	8.43101	11.1905	11.0711	10.577	21.1389	22.3692	20.3496
ENSG00000163157	0.330848	0.367591	0.61267	0.389461	0.37208	0.564904	0.656295	0.44347	0.850836	0.658263	0.678611	0.563877	1.17221	1.09323	0.804136
ENSG00000084070	161.877	139.666	130.365	53.0749	52.1696	58.6694	94.8663	120.347	106.161	50.2131	53.843	56.1314	45.1888	48.1191	48.3302
ENSG00000169885	3.2901	2.40772	3.46541	12.0517	11.4757	12.4279	4.57289	4.41623	5.08568	9.9768	9.75261	10.9529	3.65339	3.44789	3.1509
ENSG00000127483	164.836	210.556	190.559	124.563	133.499	125.086	197.905	168.777	196.176	136.281	136.265	127.812	267.147	267.119	254.567
ENSG00000164002	8.12416	10.458	8.74969	8.43833	8.22494	7.90866	9.27281	7.81617	8.7404	7.63174	8.027	7.67214	11.2532	10.31	9.27219
ENSG00000133056	67.1254	68.4823	71.2229	96.7595	89.9455	91.575	73.5473	60.4044	64.2768	94.2551	98.069	97.8924	44.0165	43.5275	40.6499
ENSG00000163159	95.8541	66.9384	77.541	65.0833	66.5045	71.0367	59.4264	80.9888	61.0668	59.6962	63.615	76.1746	51.4992	53.1648	56.388
ENSG00000143434	91.6082	85.1526	90.8283	108.941	104.79	98.3539	76.236	70.6966	79.3984	115.875	117.361	117.56	64.5693	60.1111	58.5543
ENSG00000085465	0.40437	1.04764	1.03388	2.33677	2.3304	1.81576	1.0162	0.646728	1.06354	1.89251	1.97767	1.48658	2.18813	2.82559	1.69033
ENSG00000116455	52.8438	49.1837	51.4451	41.3695	41.1638	43.195	46.8298	51.7752	50.6827	39.1872	42.4423	46.5796	28.3284	27.6336	31.9521
ENSG00000143110	0.551414	1.13953	0.976443	2.07713	2.03665	1.35174	1.14322	0.498904	1.02487	1.62509	1.33783	1.16193	0.722864	0.908225	0.640027
ENSG00000282608	0	0	0	0	0	0	0.0211708	0	0	0	0	0	0	0	0
ENSG00000116473	45.4916	58.5206	56.9783	57.8999	58.7104	61.9983	61.3953	51.7197	56.2325	52.0645	54.0175	51.3128	58.0831	58.1096	60.8026
ENSG00000127129	0.0551414	0.165416	0.153167	0.0216367	0.0783327	0.0201752	0.148196	0.258691	0.251383	0.0617122	0.0193889	0.0341743	0.0195369	0.100914	0.0820547
ENSG00000143153	10.4952	13.3252	13.9957	21.9613	22.8732	23.0602	14.2056	10.2183	12.8012	24.87	22.0646	21.5811	41.1446	44.7553	39.6817
ENSG00000183291	55.9501	78.1683	75.4158	82.912	84.4623	84.6751	93.4902	77.3856	91.6775	75.1243	78.0209	82.0697	141.72	150.917	162.157
ENSG00000153936	28.6184	42.4017	36.4156	34.6621	35.426	32.9259	44.6704	37.1222	46.5252	32.7486	32.9611	25.4599	67.0505	73.0785	72.1425
ENSG00000267561	0	0	0	0	0	0	0	0	0	0	0	0	0	0.016819	0
ENSG00000134709	3.36362	9.04275	7.19887	1.4713	1.80165	1.39209	7.76968	4.32384	7.6962	2.81819	2.90833	1.9992	1.77785	2.62376	2.56011
ENSG00000134716	32.1107	33.4876	38.3876	70.7522	74.7882	68.8578	35.2917	23.5963	29.8953	65.8263	63.6344	57.4813	18.7163	17.5254	16.6899
ENSG00000196890	0.294087	0.44111	0.229751	0.778923	0.352497	0.605255	0.508099	0.369559	0.831498	0.57598	0.407167	0.529702	0.3712	0.521389	0.492328
ENSG00000168159	221.301	163.872	175.09	188.023	192.15	207.502	169.705	220.22	178.347	175.468	197.224	232.386	132.929	129.187	141.955
ENSG00000177674	12.2046	8.16053	9.6687	10.0611	10.7707	12.67	10.4584	16.2051	11.2156	9.81224	12.3895	13.4476	12.0347	12.7488	14.5073
ENSG00000177000	240.453	211.236	225.022	264.336	255.502	254.368	187.256	187.662	180.648	229.734	241.624	259.588	95.7502	90.2843	92.2295
ENSG00000215910	17.6452	12.8106	15.9869	9.62835	9.10618	10.2692	12.3637	14.2095	12.8786	7.03519	9.50056	10.5257	4.47394	3.93564	5.10381
ENSG00000197520	0	0	0.0191459	0.0216367	0	0	0	0	0	0	0.0193889	0	0.0781474	0.016819	0.0492328
ENSG00000137968	0.643316	0.84546	0.784983	2.63968	3.19206	2.6026	2.01123	1.47823	1.91438	3.80558	3.50939	3.28074	6.07596	6.22302	5.82589
ENSG00000225828	1.65424	2.81207	2.39324	2.22858	2.42831	1.55349	2.11708	1.36737	2.95859	2.96218	2.55933	2.56308	4.78653	4.67568	4.39813
ENSG00000041988	58.4131	41.3173	42.2742	21.2256	21.9136	24.3312	28.3477	40.8547	31.5776	18.3491	23.2279	25.9725	22.4283	21.0405	22.8605
ENSG00000196420	0.0551414	0.0183796	0	0.0216367	0	0	0.0423416	0.0369559	0.0386743	0.0205707	0	0.0341743	0.0195369	0.016819	0.0328219
ENSG00000072694	0	0	0	0	0	0	0	0	0	0	0	0	0	0	0
ENSG00000159450	0.533033	1.13953	0.727546	0.12982	0.0587495	0.0201752	7.38861	5.43251	7.85089	0.102854	0.252056	0.136697	0.586106	0.891406	1.0503
ENSG00000160783	19.906	14.0604	16.925	11.2511	11.7891	14.4252	11.0723	15.5215	12.2211	10.6968	10.1986	14.5924	10.2373	9.85593	10.9953
ENSG00000134668	0.257326	0.165416	0.153167	0.194731	0.352497	0.564904	0.550441	0.351081	0.850836	0.370273	0.193889	0.23922	1.30897	1.41279	1.32929
ENSG00000180488	10.5136	19.4088	18.5907	21.7017	22.7752	23.9479	24.6216	14.8378	21.8703	22.5455	21.1533	19.5136	31.9623	32.4943	31.6567
ENSG00000142961	14.3551	16.3394	14.5892	15.9679	15.1965	15.434	18.2916	14.5976	18.3316	14.9549	15.9183	12.7812	23.9717	22.8234	23.6154
ENSG00000116754	98.5192	190.431	155.676	183.436	180.087	153.493	206.563	123.691	177.825	179.624	174.19	129.179	277.541	278.102	234.135
ENSG00000283324	0.0367609	0.0183796	0	0	0.0195832	0	0.0211708	0	0	0	0	0	0	0	0
ENSG00000203786	0	0	0	0	0	0	0	0	0	0	0	0	0	0	0
ENSG00000225556	0.0183805	0	0	0	0	0	0.0423416	0	0.0580115	0	0	0	0.0195369	0.050457	0
ENSG00000186205	3.67609	4.26406	4.26954	4.15425	4.81746	4.78151	3.17562	2.30974	2.62986	3.80558	2.88895	3.24656	7.89289	8.76269	7.35211
ENSG00000123472	55.4906	54.0911	57.1315	50.0242	50.9946	52.4554	49.836	46.047	51.1082	47.4978	49.558	52.4234	51.4992	52.3407	55.83
ENSG00000010803	37.9005	36.2261	38.0238	39.9414	39.2447	41.924	33.7462	36.9928	35.213	37.5004	35.8695	38.5145	38.0187	40.8197	40.2232
ENSG00000196369	6.15745	9.77793	10.5494	10.1909	10.8687	9.15952	9.33632	8.85093	8.7404	12.795	11.7497	12.4736	12.5817	11.0164	11.0446
ENSG00000143333	38.2497	27.2753	26.364	3.89461	3.91664	3.91398	7.64266	12.602	10.3647	8.24886	9.423	8.62902	13.9884	12.5133	17.7566
ENSG00000135824	0.294087	0.294073	0.134022	0	0	0.0201752	0.0211708	0.184779	0.251383	0.123424	0.155111	0.0341743	0.117221	0.151371	0.213342
ENSG00000031698	213.103	150.014	168.369	220.002	215.728	229.25	183.021	210.963	163.012	193.632	197.36	224.816	162.136	169.519	170.707
ENSG00000143126	3.54743	4.81545	4.461	7.68104	7.28494	7.54551	6.05485	5.28469	6.36193	7.69345	7.5035	5.67294	16.0788	14.2625	12.7677
ENSG00000134222	8.96966	6.17554	6.31816	4.56535	3.79914	5.12449	4.89045	7.16944	5.29839	3.94958	4.98295	4.71606	12.8943	15.5576	15.6725
ENSG00000134243	218.452	271.044	235.993	274.202	272.99	265.061	320.081	257.601	307.925	279.494	261.071	232.693	211.389	210.153	199.278
ENSG00000143106	76.5362	90.4091	91.4027	91.5883	92.5501	91.7566	92.3258	81.7094	94.3267	81.0692	80.1925	84.9745	86.685	92.7903	97.2349
ENSG00000185278	24.7033	42.5671	38.177	39.2923	39.8126	42.9126	34.5931	28.2343	32.003	37.9736	35.5205	30.3126	29.0904	30.6106	30.1469
ENSG00000215906	0	0	0	0	0	0	0	0	0	0	0	0	0	0	0
ENSG00000163564	0	0	0	0	0	0	0	0	0	0	0	0	0	0	0
ENSG00000163565	26.0451	31.2453	30.8824	32.0657	34.0747	36.1539	33.5769	30.8397	31.4229	40.442	39.5727	38.0531	107.648	116.303	118.75
ENSG00000163568	0	0.0183796	0.0574378	0.0216367	0	0.0605255	0.0635124	0.0369559	0	0.0411415	0.0193889	0.0341743	0.156295	0.33638	0.459507
ENSG00000222009	1.63586	2.49962	2.48897	4.13262	3.75997	3.1675	5.12333	2.56843	4.75694	5.01926	4.55639	2.46055	18.4623	16.7853	13.1123
ENSG00000004455	179.154	190.78	199.979	319.683	312.763	277.61	209.824	173.175	197.761	270.978	261.479	257.982	155.611	160.991	155.297
ENSG00000173372	0.0183805	0.0735183	0	0	0	0	0.0211708	0	0.0580115	0	0.0387778	0	0	0	0
ENSG00000289692	0	0	0	0	0	0	0	0	0	0	0	0	0	0	0
ENSG00000159189	0	0	0	0	0	0	0	0	0	0	0	0	0	0	0
ENSG00000173369	0	0	0	0	0	0.0403503	0	0	0.0386743	0	0	0	0	0.016819	0.0328219
ENSG00000117335	73.0255	107.171	96.6104	117.358	117.284	113.626	100.561	75.6856	92.393	114.97	113.386	100.097	262.302	267.472	244.392
ENSG00000180667	19.2443	36.7775	31.227	34.8135	37.3255	31.2917	35.4399	24.4648	35.2903	30.9178	32.8642	27.7667	25.9645	27.3477	27.5048
ENSG00000123843	0	0	0.0191459	0.0216367	0	0	0.0635124	0.0369559	0.0773487	0.0205707	0.0193889	0.0170872	0.0586106	0.100914	0.0492328
ENSG00000123838	0	0	0.0191459	0.0216367	0.0587495	0.0807006	0.105854	0	0	0	0.0193889	0.0512615	0	0	0
ENSG00000289694	0	0	0	0.0216367	0	0	0	0	0	0	0	0	0	0	0
ENSG00000116785	0	0	0	0	0.0195832	0	0	0	0	0	0	0	0.0390737	0	0.0328219
ENSG00000123689	0.459511	0.165416	0.382919	0.238004	0.215415	0.181576	0.338733	0.406515	0.232046	0.473127	0.426556	0.23922	1.73878	1.44643	1.42775
ENSG00000117594	0.0183805	0	0.0765837	0	0	0	0	0.110868	0.0773487	0	0	0	0.0390737	0.0672759	0.0984657
ENSG00000009790	0.0919023	0.257314	0.153167	0.151457	0.195832	0.121051	0.444587	0.0923897	0.212709	0.267419	0.290833	0.187959	0.0781474	0.033638	0
ENSG00000162757	0.202185	0.257314	0.459502	0.259641	0.215415	0.383328	0.254049	0.517382	0.328732	0.246849	0.426556	0.136697	0.175832	0.269104	0.410274
ENSG00000289700	0	0	0	0	0	0	0	0	0	0	0	0	0	0	0
ENSG00000117595	0.0551414	0.0183796	0.0191459	0.0649102	0.0783327	0.141226	0.0423416	0.0923897	0.0966859	0.164566	0.232667	0.11961	0.195369	0.218647	0.164109
ENSG00000117597	20.292	25.4557	24.3919	31.2002	29.6294	31.3724	26.6117	21.1572	26.898	30.7532	27.9976	26.4851	25.73	27.1122	26.6021
ENSG00000177181	0.459511	0.367591	0.421211	2.9426	3.09414	3.61135	1.20674	0.702162	1.08288	2.13936	1.745	1.62328	0.801011	0.470932	0.52515
ENSG00000066185	0.643316	0.588146	0.861567	0.302914	0.567912	0.363153	0.211708	0.258691	0.309395	0.617122	0.639834	0.6664	0.429811	0.487751	0.52515
ENSG00000021852	0	0	0	0	0	0	0	0	0	0	0	0	0	0	0
ENSG00000132716	50.05	56.1864	53.1683	44.5501	46.4709	41.6617	58.4314	57.5588	62.8845	45.379	47.9487	41.8807	52.6323	53.0639	53.4176
ENSG00000162735	109.878	86.6597	90.005	68.7616	66.8178	72.3078	84.4291	112.253	90.5366	62.8024	68.2101	77.9859	73.0874	75.3491	82.9245
ENSG00000171786	1.12121	1.56226	0.995589	0.454372	0.489579	0.645605	0.465757	0.369559	0.696138	0.637692	0.504111	0.444267	0.429811	0.420475	0.34463
ENSG00000162739	0	0	0	0	0	0	0	0	0	0	0	0	0	0	0
ENSG00000066294	0	0	0	0	0	0	0	0	0	0	0	0	0	0	0
ENSG00000122218	460.357	433.74	436.393	474.321	457.228	477.223	504.267	540.276	504.565	452.597	463.201	466.036	488.851	491.653	502.552
ENSG00000169474	0	0	0	0	0	0	0	0	0	0	0	0	0	0	0
ENSG00000118200	44.1499	71.9928	62.8752	80.3156	78.2152	78.1787	80.6607	57.2262	71.7603	77.8191	68.0356	57.6009	85.083	87.3578	82.4978
ENSG00000163362	6.35964	3.93323	4.84392	6.88048	6.4037	5.79027	1.8842	3.21516	2.82323	3.84673	4.22678	4.37432	4.8256	4.44021	5.18586
ENSG00000137975	0	0	0.0382919	0.0432735	0	0.0201752	0.0211708	0.0184779	0	0.0205707	0.0581667	0.0512615	0.840085	1.02596	1.0503
ENSG00000016490	0	0	0	0	0	0	0	0	0	0	0	0	0	0	0
ENSG00000016602	0	0	0	0	0	0	0	0	0	0	0	0	0	0	0
ENSG00000152904	18.7481	22.9561	24.2388	19.1485	19.5832	20.8208	21.573	17.0736	20.5748	18.5342	18.4388	17.6169	17.3878	17.744	19.4634
ENSG00000131791	100.78	117.39	118.743	222.08	216.414	216.943	153.975	131.378	138.241	195.586	192.667	190.847	109.328	109.996	107.032
ENSG00000177144	0.330848	0.202175	0.325481	0.497645	0.156665	0.605255	0.317562	0.221735	0.154697	0.431985	0.659222	0.256308	0.253979	0.285923	0.18052
ENSG00000162461	146.217	126.176	114.301	5.99338	4.95454	5.48764	99.6297	143.814	117.222	11.8076	14.2314	14.9513	14.5354	12.076	13.5883
ENSG00000162460	0	0	0.0957297	0	0	0	0	0	0	0	0	0	0	0	0
ENSG00000162458	194.925	161.869	173.941	94.0982	95.233	100.593	135.895	157.469	144.603	96.415	105.805	104.796	188.921	182.705	191.105
ENSG00000142794	6.69049	7.00262	6.39474	4.67354	5.56162	5.79027	7.15573	5.67273	7.15475	5.0604	5.29317	3.89588	15.6686	14.5989	13.7196
ENSG00000076864	0.661696	0.588146	0.861567	1.60112	1.78207	2.17892	1.10088	1.60758	1.54697	0.740546	0.930667	1.26445	1.60202	1.69872	1.29646
ENSG00000090686	47.4951	74.5476	69.921	76.3128	71.6353	66.578	75.495	57.0599	67.9122	74.1575	68.4234	59.4292	89.2835	89.9143	84.5656
ENSG00000186409	0.624935	2.07689	1.60826	1.92567	2.2129	2.09822	2.0324	1.27498	1.81769	2.26278	1.49294	1.4695	2.20767	1.96782	2.03496
ENSG00000289710	0	0	0	0	0	0	0	0	0	0	0	0	0	0	0
ENSG00000162510	0.0919023	0.202175	0.287189	0.692376	0.704994	0.504379	0.825661	0.572816	1.00553	0.781688	0.601056	0.290482	0.664253	0.941863	0.86978
ENSG00000116981	27.681	27.6429	32.0503	44.0957	40.8505	37.6065	27.9666	21.6377	24.2875	40.5243	39.9411	36.9254	14.3987	12.3956	11.8323
ENSG00000084072	54.9943	43.9272	45.0121	41.9753	42.5151	47.452	39.6952	50.8882	44.2241	39.9483	43.1209	49.3136	37.7843	36.8336	42.1105
ENSG00000116985	10.8628	11.6527	9.24749	0.216367	0.254581	0.0807006	11.7286	16.4823	15.6244	0.390844	0.349	0.170872	0.488421	0.487751	0.361041
ENSG00000198754	0.110283	0.0367591	0	0	0.117499	0	0.190537	0.0739117	0.174035	0.164566	0.0387778	0.0854359	0.0195369	0	0.114877
ENSG00000116990	25.5121	25.3822	22.305	8.41669	8.6166	9.0183	18.3127	19.6975	21.0002	16.292	16.0928	16.8138	23.8936	22.9411	26.5201
ENSG00000168389	9.8703	10.219	8.38592	2.18531	2.93748	2.13857	17.2965	22.9126	21.5416	3.25017	4.07167	3.26365	2.93053	3.3638	2.98679
ENSG00000162624	0	0	0	0.0432735	0	0	0	0	0	0	0	0	0	0	0
ENSG00000162643	0.992545	2.37097	1.78057	3.22387	2.95706	3.1675	2.01123	1.14563	1.52764	3.29132	2.83078	2.44347	4.88421	5.38208	5.51408
ENSG00000055732	3.17982	13.656	11.1621	16.7468	14.6678	10.3095	16.111	5.39556	14.0775	16.9297	14.7743	8.97077	9.84658	9.72137	7.69673
ENSG00000097096	9.33727	15.3837	12.4449	21.7449	21.0715	22.455	15.5817	10.7911	14.5416	20.077	20.1838	16.5575	19.0094	18.8036	18.2326
ENSG00000117598	0.0919023	0.0735183	0.0765837	0	0.0587495	0.0403503	0.317562	0.147823	0.212709	0.0617122	0.0581667	0.11961	0.3712	0.487751	0.278986
ENSG00000143515	60.2695	59.2557	58.51	90.5281	91.6493	95.8118	64.7826	65.2825	65.1083	82.7972	84.6907	88.1356	135.547	129.422	126.512
ENSG00000160753	27.1479	24.8308	25.7321	39.4654	37.8347	40.0679	33.0053	37.2515	35.7931	36.1839	37.3624	39.4372	76.5454	71.0098	69.7465
ENSG00000116584	720.459	617.609	596.281	216.519	215.18	217.448	531.45	673.17	574.488	243.599	260.18	274.386	190.348	185.564	191.253
ENSG00000163518	0	0	0	0	0	0	0	0	0	0	0	0	0	0	0
ENSG00000162738	30.7689	34.1125	30.959	30.2698	29.4531	29.4557	32.9206	30.5625	34.5362	35.3199	34.3959	30.6544	54.5078	54.1739	52.2361
ENSG00000143258	29.3352	24.7573	23.6644	26.5483	26.2219	26.954	25.6802	31.4125	27.9035	24.5203	26.97	26.468	37.5889	35.8917	36.3338
ENSG00000254706	0	0	0	0	0	0	0	0	0	0	0	0	0	0	0
ENSG00000171722	0	0	0	0	0	0	0	0	0	0	0	0	0	0	0
ENSG00000239887	18.5091	16.56	18.6673	39.0543	39.3034	35.71	27.0139	25.6289	27.7682	32.296	35.2102	32.7561	20.123	20.8724	20.645
ENSG00000198574	0	0.0551387	0.0191459	0.281278	0.274165	0.363153	0.0635124	0.0739117	0.0966859	0.164566	0.0387778	0.102523	0.0976843	0.0840949	0.0328219
ENSG00000152332	116.495	165.471	133.428	117.336	121.807	118.126	188.06	157.783	176.742	127.806	126.357	109.136	130.78	128.968	128.892
ENSG00000162733	29.0227	39.4609	36.6645	53.5942	56.1841	61.393	95.5226	66.3727	64.2768	58.6471	55.5104	46.1525	217.973	217.419	193.223
ENSG00000075391	90.3767	125.661	121.94	251.376	248.315	245.976	155.118	102.423	132.208	244.73	240.616	199.219	106.534	105.859	99.237
ENSG00000240021	0	0.0367591	0	0	0.0587495	0.121051	0.0211708	0	0.0386743	0.0822829	0.116333	0.0341743	0.390737	0.269104	0.196931
ENSG00000154380	467.378	592.208	525.537	510.259	495.102	493.868	541.612	416.733	477.59	480.882	482.124	439.414	308.311	304.289	299.237
ENSG00000162676	0.257326	0.238934	0.363773	0.346188	0.332914	0.322803	0.402245	0.258691	0.464092	0.28799	0.407167	0.358831	0.136758	0.285923	0.229753
ENSG00000233954	14.447	13.3803	12.2151	14.7779	16.6261	14.4252	12.3849	12.0661	11.4089	13.1447	13.3202	13.9431	7.11142	6.74441	7.4998
ENSG00000203667	31.9085	38.6706	40.2256	36.1117	37.2472	36.8802	43.379	33.6853	39.2545	32.0492	31.9335	32.6023	32.6461	32.1747	32.6578
ENSG00000081985	0.110283	0.0183796	0.0765837	0.151457	0.0391664	0.141226	0	0.0923897	0.0386743	0.205707	0.135722	0.0683487	0.0976843	0.050457	0.0492328
ENSG00000289715	0	0	0	0	0	0	0	0	0	0	0	0	0	0	0
ENSG00000000971	0.441131	1.28657	0.804129	1.10347	1.03791	0.988583	1.77835	0.665206	1.33427	2.34506	1.84195	0.922707	5.82198	6.94624	4.84123
ENSG00000289697	0	0	0	0	0	0	0	0.110868	0	0	0	0	0	0	0
ENSG00000054523	647.727	779.404	791.742	776.24	760.415	729.675	717.478	488.889	599.259	766.959	746.569	665.768	366.394	365.947	351.752
ENSG00000135744	10.5688	6.78206	8.19446	4.80336	4.95454	6.0929	9.14578	10.477	8.77908	8.59856	8.53111	8.49233	42.4731	41.6606	43.3413
ENSG00000084623	295.686	188.262	213.171	164.569	167.142	191.946	161.47	242.042	180.126	168.515	174.461	216.187	152.935	158.435	169.328
ENSG00000163263	0.0919023	0.0551387	0.0191459	0.0216367	0.0391664	0.0201752	0	0.0554338	0.116023	0.0411415	0.0387778	0	0.0390737	0.033638	0.0328219
ENSG00000143569	260.764	233.88	241.066	228.008	222.152	220.837	255.828	267.69	260.549	239.423	226.908	227.875	263.865	267.607	259.063
ENSG00000160058	102.416	94.5813	91.709	76.8754	75.5323	76.706	88.6209	104.733	97.3627	70.9484	80.5803	89.178	114.408	113.007	117.978
ENSG00000116586	46.282	38.3398	40.0916	39.6602	42.2409	41.9038	39.1236	47.8209	44.6302	33.3451	35.2296	42.3762	41.8089	40.9038	45.5568
ENSG00000289721	0	0	0	0	0	0	0	0	0	0	0.0193889	0	0	0	0
ENSG00000130762	0.330848	0.238934	0.114876	1.25493	0.939993	1.49296	0.486928	0.351081	0.348069	1.04911	1.12456	1.07649	0.820548	0.386837	0.738493
ENSG00000158109	117.065	90.5929	93.7194	63.0711	64.4287	68.5754	90.2511	123.913	100.611	63.2344	69.7419	83.9664	54.5469	54.6281	59.5061
ENSG00000116213	21.6706	22.7172	20.9265	15.9679	17.7815	16.7252	22.0388	23.5039	23.3013	15.3663	16.9653	16.9334	20.5919	19.981	18.5772
ENSG00000078900	1.58072	1.19467	1.55082	0.497645	0.567912	0.484204	0.656295	0.757595	0.831498	0.719975	0.484722	0.54679	0.234442	0.386837	0.328219
ENSG00000162591	1.36015	2.84883	2.22093	4.26244	4.89579	5.28589	5.46206	4.52709	5.66579	4.44328	4.34311	3.38326	45.8335	36.0599	35.4969
ENSG00000081019	23.9314	27.6796	24.8323	21.7233	21.9919	21.8093	25.4473	22.0257	24.2875	18.2257	17.896	17.2751	24.9681	25.8508	28.0135
ENSG00000134242	0.0183805	0.220555	0.0574378	0.194731	0.391664	0.201752	0.127025	0.129346	0.309395	0.308561	0.426556	0.358831	0.390737	0.269104	0.278986
ENSG00000188761	0.147044	0.606526	0.287189	0.584192	0.665828	0.58508	0.762148	0.295647	0.541441	0.493697	0.639834	0.23922	0.332127	0.285923	0.328219
ENSG00000134262	20.1634	23.2685	24.2196	32.996	33.2914	29.5163	29.7026	26.3865	31.0555	33.2834	34.5122	30.569	31.5911	30.8292	31.427
ENSG00000163349	70.5442	85.1893	78.3643	82.0465	81.0939	84.1304	86.6097	77.4595	85.393	86.1296	88.995	75.4911	88.9709	91.3439	83.7287
ENSG00000203963	0	0	0	0	0	0	0	0	0	0	0	0	0	0	0
ENSG00000162496	16.8365	15.1448	15.5274	70.7089	75.1602	83.7269	23.8171	30.5995	28.5803	47.7035	46.6691	50.6122	147.699	145.383	151.342
ENSG00000188984	0	0	0	0	0	0	0	0	0	0	0	0	0	0	0
ENSG00000157330	0	0	0.0191459	0	0.0195832	0	0.0423416	0.0554338	0.0193372	0.0617122	0.0387778	0.0170872	0	0.033638	0.0164109
ENSG00000116726	0.0735218	0.0551387	0.0382919	0	0	0	0	0	0	0	0	0	0.0195369	0.0672759	0
ENSG00000116721	0.0183805	0.0367591	0.0382919	0	0	0	0	0	0	0	0	0	0.0195369	0.016819	0
ENSG00000239810	0	0.0367591	0	0	0	0	0	0.0369559	0	0	0	0	0.0390737	0	0
ENSG00000179172	0	0.0551387	0.0191459	0	0	0	0	0	0	0	0	0	0.0195369	0	0
ENSG00000120952	0	0.0183796	0.0191459	0	0	0	0	0	0	0	0	0	0.0195369	0	0
ENSG00000243073	0	0	0	0	0	0	0	0	0	0	0	0	0	0.033638	0
ENSG00000187545	0	0	0	0	0	0	0	0	0	0	0	0	0	0	0
ENSG00000232423	0	0	0	0	0	0	0	0	0	0	0	0	0	0	0
ENSG00000279169	0	0.0183796	0	0	0	0	0	0	0	0	0	0	0	0	0
ENSG00000237700	0	0.0183796	0	0	0	0	0	0	0	0	0	0	0	0	0
ENSG00000204518	0.0551414	0.0918979	0.0957297	0.367825	0.509163	0.58508	0.190537	0.332603	0.27072	0.28799	0.407167	0.136697	2.48118	3.02742	2.33035
ENSG00000204510	0	0	0	0	0	0	0	0	0	0	0	0	0	0	0
ENSG00000270601	0.0183805	0	0	0	0	0	0	0	0	0	0	0	0	0	0
ENSG00000182330	0.0183805	0	0	0	0	0	0	0	0	0	0	0	0	0	0
ENSG00000204478	0	0	0.0191459	0	0	0	0	0	0.0193372	0	0.0193889	0	0	0	0
ENSG00000162494	1.28663	1.02926	1.53167	1.79585	2.72206	2.44119	0.381074	0.44347	0.715475	1.64566	1.55111	2.15298	0.351663	0.370018	0.377452
ENSG00000143669	7.77493	15.6226	13.7085	15.7732	16.9199	15.3936	19.0961	11.8074	14.9863	16.0657	14.4059	11.7218	25.7105	27.5663	24.2718
ENSG00000184292	0.0367609	0.110277	0.0191459	0.86547	0.920409	0.827181	0.317562	0.110868	0.290058	0.86397	0.833723	0.888533	1.21129	1.2446	1.21441
ENSG00000162601	8.80424	42.9531	30.7675	61.7945	61.0212	39.4828	52.0378	15.5584	37.8815	64.9212	52.6021	28.621	64.1981	61.2211	44.966
ENSG00000132879	9.28213	8.50974	8.69225	15.3621	15.412	15.434	13.2317	15.1889	15.6051	14.2349	16.5387	16.6258	15.6686	16.2976	14.8191
ENSG00000116663	2.94087	2.09527	2.5847	4.0028	3.87747	3.55083	2.56167	4.12058	3.15196	3.41474	3.23795	4.23762	5.00144	5.83619	5.31715
ENSG00000162490	5.12815	6.04688	4.67161	0.973653	1.17499	1.06928	2.13825	2.66082	2.84256	0.658263	0.639834	0.393005	3.59478	3.80109	3.93863
ENSG00000117133	29.8682	48.7059	45.3184	44.3553	45.4917	42.1459	44.4375	33.1309	39.6799	39.1049	39.088	38.2582	32.353	33.4361	36.1369
ENSG00000117151	5.69794	6.61665	5.99268	8.28687	8.22494	8.55427	7.11339	6.52271	7.01939	8.04315	7.65861	7.12535	13.2069	14.5316	13.6375
ENSG00000117155	42.5691	79.5284	66.4938	38.0374	42.0647	38.4539	66.6668	46.047	62.3817	36.7393	39.4758	32.7903	30.7119	28.1213	32.0998
ENSG00000204480	0	0.0183796	0	0	0	0	0	0	0	0	0	0	0	0	0
ENSG00000188610	1.28663	2.33421	1.8763	1.83912	1.91915	1.37191	2.01123	1.34889	1.81769	1.56338	1.60928	1.43532	2.32489	2.5733	2.34677
ENSG00000257315	0.82712	1.69092	1.68484	1.12511	1.05749	1.49296	1.96888	1.5891	1.41161	1.31653	0.891889	0.939795	2.03183	2.25374	1.50981
ENSG00000117394	25.2364	20.8792	22.8602	31.7627	30.7652	31.7557	21.5519	25.3702	21.7156	30.3624	32.2631	33.8839	28.3675	27.0786	28.3253
ENSG00000162711	0.0367609	0.0735183	0.0191459	0.0432735	0	0.0201752	0.0423416	0.0554338	0	0.0205707	0	0.0170872	0.0195369	0.0672759	0.0164109
ENSG00000215817	2.15051	3.73105	2.8336	3.41861	3.17248	2.42102	3.78957	2.19887	3.5387	3.66159	2.86956	2.47764	4.29811	4.05338	3.65964
ENSG00000187140	14.7779	11.138	13.249	9.45526	9.51743	10.4104	7.62148	6.46728	6.8647	7.75516	9.44239	10.9187	0.976843	0.487751	0.804136
ENSG00000151418	0	0	0	0	0	0.0201752	0.0211708	0.0739117	0	0	0.0193889	0	0.0195369	0.016819	0.0164109
ENSG00000081237	0.514653	1.28657	0.957297	0.151457	0.215415	0.161401	0.381074	0.0369559	0.154697	0.205707	0.213278	0.205046	0.0195369	0.016819	0
ENSG00000197587	1.04769	0.827081	0.670108	0	0.0979159	0.0807006	0.635124	1.18259	0.696138	0.205707	0.271445	0.11961	0.449348	0.117733	0.246164
ENSG00000125459	24.5195	19.1883	20.199	14.8428	13.7866	16.241	20.1969	23.43	20.2267	14.9961	14.0957	17.8048	18.5991	20.065	19.3157
ENSG00000143365	0.294087	0.44111	0.114876	0.0432735	0	0.100876	0.232879	0.240213	0.212709	0.0617122	0.0387778	0.0512615	0.234442	0.100914	0.164109
ENSG00000162909	183.474	196.128	194.676	219.461	216.747	217.206	189.69	183.264	195.151	225.373	218.765	214.94	321.03	331.569	320.982
ENSG00000143514	160.057	189.346	184.567	131.703	126.566	120.163	149.466	122.379	141.916	132.702	128.083	118.209	109.719	114.319	107.968
ENSG00000127074	0.0367609	0.0551387	0.114876	0.0216367	0.0195832	0.0807006	0	0	0	0.123424	0.0387778	0.0512615	0	0	0.0164109
ENSG00000143575	110.853	85.2628	96.2466	97.2139	101.363	107.796	92.0718	110.59	88.835	87.0759	93.4933	112.69	67.6171	70.8752	76.4258
ENSG00000176092	0.0183805	0.0551387	0.0574378	0	0	0.0201752	0	0.0369559	0.0386743	0.0205707	0	0	0.0195369	0	0.0328219
ENSG00000143643	34.592	40.527	38.6748	46.9734	46.0596	46.1002	35.334	28.8441	32.3704	51.1183	51.6714	45.8278	38.4485	38.8014	35.6938
ENSG00000116717	41.595	47.015	46.314	40.1362	39.1664	40.0275	53.5621	49.9643	54.7049	50.0074	50.4499	48.0491	37.7452	41.072	40.8633
ENSG00000172380	79.8998	86.531	85.4866	99.9618	105.083	120.264	106.595	104.123	104.595	101.887	104.099	102.386	272.832	274.906	262.821
ENSG00000116729	61.4459	58.0059	59.9268	101.974	102.107	101.521	74.5212	70.8444	73.5393	111.144	107.938	99.174	148.207	151.203	145.253
ENSG00000196482	10.9915	13.3068	12.33	26.8945	24.8902	24.2102	13.6552	9.23897	11.931	34.8262	30.4987	27.7496	1.71924	1.56417	1.36211
ENSG00000160716	0.202185	0.183796	0.536086	0.216367	0.469996	0.242102	0.698636	0.517382	0.560778	0.493697	0.368389	0.358831	0.859622	1.12687	1.03389
ENSG00000143603	109.198	154.333	120.639	13.4581	12.2199	11.4595	118.556	111.514	115.752	22.0312	22.9371	20.0945	17.5246	18.1645	18.889
ENSG00000282881	0	0	0	0	0	0	0	0	0	0	0	0.0170872	0	0	0
ENSG00000203784	0	0	0	0	0	0	0	0	0	0	0	0	0	0	0
ENSG00000203783	0	0	0	0	0	0	0	0	0	0	0	0	0	0	0
ENSG00000203782	0	0	0	0	0	0	0	0	0	0	0	0	0	0	0
ENSG00000159527	0	0	0	0	0	0	0	0	0	0	0	0	0	0	0
ENSG00000163218	0	0	0	0	0	0	0	0	0	0	0	0	0	0	0
ENSG00000163220	0	0	0	0	0	0	0	0	0	0	0	0	0	0	0
ENSG00000163221	0	0	0	0	0	0	0	0	0	0	0	0	0	0	0
ENSG00000143546	0	0	0	0	0	0	0	0	0	0	0	0	0	0	0
ENSG00000184330	0	0	0	0	0	0	0	0	0	0	0	0	0	0	0
ENSG00000143556	0	0	0	0.0432735	0	0.0201752	0	0	0	0.0205707	0	0	0	0	0
ENSG00000270231	7.46246	16.8541	13.4404	17.1579	18.3494	12.1454	16.238	10.1998	17.0167	18.4314	18.1286	11.363	22.1939	23.7989	24.4851
ENSG00000186891	0.294087	0.312453	0.0765837	0	0.0195832	0.0605255	0.296391	0.221735	0.348069	0.0617122	0.0581667	0.0170872	0.253979	0.033638	0.114877
ENSG00000078808	127.358	111.288	115.565	167.425	167.985	171.126	127.808	142.52	129.327	143.357	159.377	167.984	198.788	183.663	193.255
ENSG00000176022	55.2884	44.258	45.2418	37.9941	42.9067	42.0854	49.7937	55.0827	52.2684	34.456	38.487	41.2655	49.819	50.5747	53.6146
ENSG00000162572	1.26825	2.68342	1.56997	4.43553	4.1908	2.48154	4.34001	2.69778	4.60225	3.82615	3.91656	2.97317	5.21634	3.59926	3.41348
ENSG00000023902	122.12	92.5595	102.124	86.6119	87.1843	98.8583	83.0742	105.897	94.0754	89.9146	91.2441	109.443	88.756	81.1011	94.2973
ENSG00000143401	33.7098	60.818	52.6896	45.8483	46.8234	46.7458	50.45	37.3624	46.3512	47.4978	41.977	41.1972	64.921	70.4211	66.2018
ENSG00000118298	0.275707	0.128657	0.363773	0.778923	0.998742	0.746481	0.190537	0.240213	0.328732	0.637692	0.814334	0.922707	2.24674	2.13601	1.93649
ENSG00000117362	166.803	119.394	130.537	124.195	130.346	142.013	107.421	150.965	119.62	108.737	122.577	145.549	155.377	159.78	169.41
ENSG00000118292	3.41876	3.38184	3.90577	4.58699	5.50287	6.07272	3.55669	3.65863	3.28732	6.02722	6.04934	6.44186	15.4341	19.0727	16.772
ENSG00000159208	0.937403	0.937358	0.957297	1.08184	1.72332	1.33156	1.33376	1.53367	1.16023	1.83079	1.86133	1.93085	2.48118	3.07787	2.51088
ENSG00000266472	56.6118	77.3229	72.5057	88.3861	90.063	77.2709	75.5162	69.2183	78.9924	75.5151	76.0626	75.4911	73.3804	75.7695	80.5121
ENSG00000169962	1.63586	2.20555	1.91459	1.68767	1.56665	1.39209	2.9004	1.71845	2.64919	1.95422	2.59811	1.79415	1.81693	1.42961	1.70674
ENSG00000107404	48.745	37.3473	40.4937	44.5717	44.6888	48.1783	44.9879	52.1263	44.3015	42.7254	46.9405	54.2176	46.2437	34.1089	38.2375
ENSG00000175756	143.423	94.5445	110.261	63.3307	66.5045	79.2884	74.3518	113.159	83.9427	53.1136	67.0274	82.0355	46.2242	37.3045	50.7755
ENSG00000186501	52.4578	40.141	45.5482	42.1917	41.1638	45.2529	42.5109	58.3718	47.6661	33.7977	40.2126	48.7668	38.1555	39.9283	44.966
ENSG00000142765	1.08445	0.992497	1.05303	0.497645	0.567912	0.766656	0.995027	1.57062	1.00553	0.473127	0.271445	0.598051	1.38712	1.64826	1.73956
ENSG00000142733	8.78586	7.7378	8.63482	13.3499	13.6886	15.1515	11.9615	13.2487	12.0857	11.9516	12.7773	11.7901	29.9109	24.1689	24.2718
ENSG00000174950	0	0	0	0	0	0	0	0	0.0193372	0	0	0	0.0195369	0.016819	0
ENSG00000136631	54.1304	74.2351	76.4689	76.9403	72.4969	66.7999	77.9297	57.7066	73.3266	72.8615	67.2019	61.0183	75.9984	78.1242	72.3395
ENSG00000160712	8.49177	9.72279	10.0708	28.0412	27.8669	27.297	7.09221	6.48576	6.63265	26.0425	23.8096	24.11	13.5	13.1188	11.3071
ENSG00000132781	0.312468	0.202175	0.153167	0.281278	0.332914	0.363153	0.508099	0.221735	0.406081	0.514268	0.271445	0.512615	0.488421	0.605483	0.410274
ENSG00000179456	204.262	240.993	210.682	104.181	102.126	103.115	176.967	147.86	176.684	122.89	127.521	114.792	77.1706	77.5019	80.5942
ENSG00000188807	70.8015	56.2231	57.7824	44.9612	40.2043	43.5582	51.1486	59.9609	56.0198	37.233	42.6943	45.8107	35.2054	32.7634	34.8897
ENSG00000171603	93.4279	90.3907	89.7944	131.162	126.899	125.651	106.722	104.77	109.236	135.047	130.526	120.379	255.21	247.76	233.282
ENSG00000178585	69.0554	52.3818	56.4614	39.2058	39.8322	43.5985	46.2582	61.3652	52.2104	43.6922	49.2866	57.1908	45.6967	45.7645	51.3006
ENSG00000162441	97.7105	106.381	103.445	86.9797	88.5551	85.24	92.3258	81.6355	87.5201	81.4189	85.2918	80.4464	68.3985	68.5037	71.1907
ENSG00000174827	0.900642	1.01088	0.804129	0.173094	0.293748	0.100876	1.39727	1.05324	1.27625	0.28799	0.213278	0.205046	0.547032	0.706397	0.722082
ENSG00000117281	0	0.0551387	0	0	0	0.0201752	0	0	0	0	0	0	0	0.016819	0
ENSG00000265491	74.9004	76.8634	75.2244	58.1163	59.4545	60.3842	73.9496	78.5682	72.5337	64.2218	63.0139	65.5464	67.9492	67.2928	68.5978
ENSG00000186141	37.1469	37.7149	36.5879	37.0637	34.8581	34.7013	34.6566	36.9559	34.6909	34.7645	32.7672	35.2508	35.7329	36.8672	36.022
ENSG00000117560	0	0	0	0	0	0	0.169366	0.0369559	0.0966859	0	0	0	0	0	0
ENSG00000269713	20.3104	30.5469	23.7793	25.2068	24.7336	22.233	27.5432	23.7072	28.6964	26.7831	24.3718	20.8464	44.8566	42.2829	34.9389
ENSG00000162825	4.44807	7.16803	4.9588	6.1232	6.22745	5.38677	6.83817	5.026	7.15475	7.17918	6.04934	3.98131	5.21634	5.36526	5.02175
ENSG00000229571	0	0	0	0	0	0	0	0	0	0	0	0	0	0	0
ENSG00000268043	10.5136	21.0079	16.7144	17.331	18.3494	14.7682	20.6627	14.1911	20.5941	17.2588	17.0428	12.7983	19.4001	23.7652	19.9885
ENSG00000049245	105.136	101.529	100.861	91.7614	92.413	93.9154	114.259	123.451	116.797	93.2265	96.4985	100.148	131.307	135.712	142.726
ENSG00000049246	1.12121	1.63578	1.22534	2.81278	2.4479	3.26838	2.62518	1.27498	2.35914	3.29132	3.27672	2.63142	2.7547	2.79195	2.46164
ENSG00000049247	0.0551414	0.128657	0.134022	0	0	0.0403503	0	0	0	0	0	0.0341743	0	0	0
ENSG00000049249	0	0.0183796	0.0382919	0.0216367	0	0	0	0.0369559	0.0386743	0	0.0581667	0.0170872	0.0195369	0	0.114877
ENSG00000116288	195.697	169.717	191.689	154.768	151.828	168.241	162.189	202.629	185.927	148.726	155.15	171.846	159.225	172.966	179.667
ENSG00000116285	73.0807	95.8311	90.388	88.9919	90.4939	93.2899	103.568	84.2779	93.8046	126.345	112.475	107.102	236.689	239.923	230.639
ENSG00000162368	37.7535	64.935	58.4334	68.4803	69.0699	71.1578	67.0691	52.2371	63.6386	64.0572	64.662	58.404	106.906	108.382	110.265
ENSG00000119535	0	0.0183796	0	0	0	0	0	0	0	0.0205707	0.0193889	0	0.136758	0.218647	0.164109
ENSG00000143226	0.0735218	0.0551387	0.0574378	0	0	0	0	0.0184779	0.0773487	0.0205707	0.0193889	0.0683487	0	0.050457	0.0820547
ENSG00000082497	5.77146	7.021	6.87339	37.7994	41.5947	43.7397	11.7286	8.53681	10.6741	36.3073	32.6509	31.2695	57.5165	57.0836	54.9931
ENSG00000230667	0.294087	0.183796	0.248897	0.151457	0.332914	0.141226	0.127025	0.332603	0.290058	0.123424	0.0969445	0.187959	0.175832	0.235466	0.295397
ENSG00000142867	11.8738	14.6301	13.5936	17.093	17.2724	16.2814	15.8146	14.9856	14.7736	15.6955	14.5417	15.5493	23.1316	24.2193	26.1919
ENSG00000077152	14.0243	14.4647	14.5126	8.84943	8.65577	8.02971	12.4061	12.6574	11.699	9.29797	8.24028	9.7226	15.7467	17.5422	19.1352
ENSG00000244414	0	0.0183796	0	0.238004	0.234998	0.403503	0.190537	0.0184779	0.0580115	0.226278	0.232667	0.358831	0.976843	0.807311	0.754904
ENSG00000134365	0	0	0	0.086547	0.0391664	0	0	0	0	0	0	0.0170872	0	0	0
ENSG00000134389	0	0	0	0.0432735	0.0391664	0.0201752	0	0.0184779	0	0	0.0193889	0.0170872	0	0.033638	0
ENSG00000203747	0	0	0	0	0	0	0	0	0.0193372	0	0	0	0	0	0
ENSG00000289768	0	0	0	0	0	0	0	0	0	0	0	0	0	0	0
ENSG00000162747	0	0	0	0	0	0	0	0	0	0	0	0	0	0	0
ENSG00000163545	3.8599	3.19805	3.0825	2.96423	2.70248	2.98592	2.70986	4.61948	4.0028	3.99072	4.49822	3.67374	3.88784	4.86069	4.51301
ENSG00000162873	0.0735218	0.128657	0.114876	0.0649102	0.137082	0.0807006	0.127025	0.44347	0.193372	0.0411415	0.116333	0.102523	0.136758	0.235466	0.246164
ENSG00000186007	0	0	0	0	0	0	0.0211708	0.110868	0.0386743	0.0205707	0	0	0	0	0
ENSG00000281406	0.0735218	0.0183796	0.0382919	0	0	0	0.338733	0.554338	0.386743	0	0.0193889	0.0170872	0.0390737	0.100914	0.0656438
ENSG00000117322	0.183805	0.294073	0.61267	0.476008	0.548329	0.342978	0.254049	0.203257	0.290058	1.27538	0.969445	0.803097	0.0195369	0	0.0492328
ENSG00000092847	43.1757	46.4268	46.4289	38.7514	36.7772	36.396	47.2532	41.1134	45.8098	42.746	40.2126	35.4559	51.0498	49.3974	49.1508
ENSG00000126070	26.8171	39.9021	34.5201	32.6282	34.486	32.2399	37.7475	31.9114	37.7655	33.88	34.1826	27.4078	34.5021	38.28	35.8907
ENSG00000143816	16.0094	21.449	17.3271	11.0564	10.9078	9.24022	18.969	18.5888	18.6797	11.7047	12.6997	12.2002	14.5745	13.9093	14.2119
ENSG00000143761	779.147	585.739	625.459	477.956	470.486	521.931	534.054	712.565	577.795	435.482	476.502	567.26	466.775	446.897	485.977
ENSG00000142784	114.235	89.4166	98.3144	78.6063	80.7806	86.5716	79.3693	96.307	87.9841	80.3904	82.4998	91.5018	68.086	66.2332	70.0255
ENSG00000158195	241.758	201.918	205.455	169.199	165.282	165.113	188.568	216.155	194.822	172.136	170.797	179.689	199.178	199.742	198.179
ENSG00000142748	0	0	0	0	0	0	0	0	0	0	0	0	0	0	0
ENSG00000188257	0.0367609	0	0	0	0.0195832	0	0.0211708	0	0	0	0	0	0	0	0
ENSG00000283227	0	0	0	0	0	0	0	0	0	0	0	0	0	0	0
ENSG00000286019	1.10283	2.73856	1.68484	2.03385	1.9779	1.83594	3.42967	2.93799	2.97792	2.5302	2.22972	1.7258	3.22358	3.46471	2.95397
ENSG00000187080	0	0.0183796	0	0	0	0	0	0	0	0	0	0	0	0	0
ENSG00000180433	0	0	0	0	0	0	0	0	0	0	0	0	0	0	0
ENSG00000162746	0.79036	0.551387	0.689254	0.649102	1.01833	0.726306	0.423416	0.609772	0.75415	0.473127	0.620445	0.615138	0.390737	0.470932	0.393863
ENSG00000185888	0	0	0	0	0	0	0	0	0.0193372	0	0	0	0	0	0
ENSG00000198965	0	0	0	0	0	0	0	0	0	0	0	0	0	0	0
ENSG00000196071	0.0735218	0.0735183	0.153167	0	0.0391664	0.141226	0.254049	0.0739117	0.193372	0.0617122	0	0.170872	0.195369	0.033638	0.18052
ENSG00000285946	0	0	0	0	0	0	0	0	0	0	0	0	0	0	0
ENSG00000286106	0.459511	0.588146	0.421211	0.346188	0.293748	0.0807006	1.8842	1.55215	2.12709	0.349702	0.155111	0.256308	1.44573	2.05192	1.198
ENSG00000198452	0	0	0	0	0	0	0	0	0	0	0	0	0	0	0
ENSG00000279804	0	0	0	0	0	0	0	0	0	0	0	0	0	0	0
ENSG00000188585	0	0	0	0	0	0	0	0.0184779	0	0	0	0	0	0	0
ENSG00000236782	0.238946	0.496249	0.325481	0.173094	0.176249	0.242102	0.254049	0.129346	0.406081	0.226278	0.290833	0.358831	0.117221	0.033638	0.0164109
ENSG00000243749	0.0367609	0.202175	0.153167	0.216367	0.137082	0.0605255	0.0635124	0.0739117	0.232046	0.102854	0.116333	0.0683487	0.468885	0.319561	0.295397
ENSG00000215912	0.202185	0.349212	0.153167	4.63026	4.62163	3.42978	3.23913	1.0902	3.09395	2.8799	2.17156	1.84541	1.97322	1.76599	1.42775
ENSG00000270629	10.7158	25.0146	22.2476	19.1918	25.3798	19.1059	26.3576	16.1312	23.2239	23.1009	22.6656	12.935	20.924	23.8661	18.2162
ENSG00000284188	0.0551414	0.0183796	0	0	0	0	0	0	0	0.0411415	0	0	0	0.016819	0
ENSG00000179002	0	0	0	0.0432735	0.0195832	0	0	0	0.0193372	0	0	0.0170872	0.0195369	0.050457	0
ENSG00000135801	33.6179	31.7599	28.8146	24.4712	23.6173	24.3716	28.3689	33.2788	29.5859	25.158	24.4106	24.4517	33.0564	33.5371	35.5297
ENSG00000186827	0.0183805	0.0183796	0.0765837	0.0649102	0	0.0605255	0.0846832	0.0739117	0.0966859	0.0205707	0	0.0170872	0.0976843	0.016819	0
ENSG00000162599	17.9761	23.7464	22.8602	26.2454	27.1619	32.1592	18.7573	17.7943	17.6935	25.0963	23.4412	21.5982	57.6533	54.7122	55.7972
ENSG00000080910	0	0	0	0	0	0	0	0	0	0	0	0	0	0	0
ENSG00000143162	16.5056	23.581	22.7645	29.426	29.8056	29.8189	38.4885	32.6875	37.1854	26.7008	25.8648	25.5453	48.8421	49.986	51.5304
ENSG00000198821	0.40437	0.477869	0.497794	0.0649102	0.0587495	0.121051	0.381074	1.01629	0.734813	0.0411415	0.0387778	0.0512615	0.0195369	0.050457	0.114877
ENSG00000009724	0.0183805	0.0551387	0.0191459	0.0216367	0.0783327	0.0605255	0.0635124	0	0	0.0205707	0.0193889	0	0.0195369	0.0672759	0.0656438
ENSG00000162779	0.147044	0.165416	0.114876	0.108184	0.254581	0.0403503	0.0211708	0.0739117	0.0773487	0.123424	0.232667	0.205046	0.156295	0.0672759	0.164109
ENSG00000116218	0.110283	0.0551387	0.0382919	0	0	0	0.296391	0.44347	0.309395	0	0	0	0.0781474	0.016819	0.0328219
ENSG00000134255	10.2012	16.7254	14.1871	18.6941	18.839	16.8463	18.3974	13.6182	16.5913	19.3776	17.5857	13.1571	31.0441	32.6288	29.6054
ENSG00000171819	0	0.0183796	0	0.0649102	0.0195832	0	0.0423416	0	0	0	0.0193889	0.0683487	0.117221	0.218647	0.18052
ENSG00000120942	44.2601	37.0165	37.5069	37.4748	35.8372	37.3644	35.8845	43.7557	37.3207	32.3783	35.8307	38.8904	26.2575	24.5725	27.0945
ENSG00000143373	44.6461	37.4024	37.7366	30.9405	29.7469	32.2399	35.5034	42.9427	36.934	30.9178	30.9253	36.6691	37.1591	37.1363	38.2211
ENSG00000143393	225.786	189.402	195.997	147.995	145.229	148.772	180.502	231.584	194.919	143.275	158.524	172.392	165.829	166.861	176.533
ENSG00000143390	39.5547	48.4118	40.0916	29.8154	27.6906	25.0777	42.5745	44.2362	49.1938	28.6756	29.5099	28.5014	68.4962	68.7392	71.0594
ENSG00000143375	2.59164	3.98837	2.85274	1.75258	1.64499	2.03769	3.70489	3.51081	3.67406	2.26278	1.72561	1.57202	0.703327	0.555026	0.508739
ENSG00000143367	11.1386	9.86983	9.70699	19.4514	19.2698	21.0427	14.6078	14.4867	15.1797	16.292	16.2285	16.7796	27.3907	27.2299	28.7848
ENSG00000284733	0	0	0	0	0	0	0	0	0	0	0	0	0	0	0
ENSG00000120948	155.149	215.464	193.374	177.681	175.113	149.215	203.769	149.135	192.424	191.801	169.478	141.841	209.337	218.664	196.981
ENSG00000162614	117.139	289.644	254.756	520.71	507.576	446.698	345.931	167.41	263.662	471.07	426.323	358.728	203.926	201.105	211.964
ENSG00000169418	0.0551414	0.0551387	0.0765837	0.0216367	0.0587495	0.0201752	0.0846832	0.277169	0.0773487	0.0822829	0.252056	0.290482	0.547032	0.353199	0.361041
ENSG00000143624	97.2326	101.29	100.784	102.32	105.24	95.3074	122.388	115.154	124.164	101.105	100.047	93.0567	158.307	157.947	139.805
ENSG00000143554	2.73869	3.12453	3.56114	3.31042	3.64247	2.80435	3.06976	2.79017	3.6934	2.85933	3.29611	3.22948	7.77567	6.82851	7.36852
ENSG00000143614	49.3148	53.5581	49.3391	47.1897	44.6301	41.8836	51.6356	56.6349	53.4286	46.7367	42.2096	42.9742	48.8421	48.4723	43.407
ENSG00000171385	18.0128	24.8308	19.7969	33.6019	35.1518	32.9662	22.4622	17.4616	20.4394	23.5741	24.178	23.8708	8.55714	8.76269	9.73169
ENSG00000143473	0.735218	0.551387	0.746691	3.02914	2.91789	2.74382	1.75718	1.55215	1.68233	3.59988	2.94711	2.47764	1.87554	1.90055	2.01855
ENSG00000283952	0	0	0	0	0	0	0	0	0	0	0	0	0	0	0
ENSG00000078369	417.255	432.692	417.917	369.491	374.391	366.764	436.182	436.523	445.548	371.836	365.752	363.957	445.792	460.924	451.744
ENSG00000168765	31.3203	25.3454	26.4214	27.6085	28.2194	28.6689	25.7437	34.3135	29.3345	23.9238	24.0228	28.9286	20.0057	19.9137	21.4983
ENSG00000213366	20.6964	16.6519	18.3035	31.0487	31.4702	26.3488	21.8483	22.8018	21.5609	28.1613	27.2414	26.263	51.1475	51.382	46.3773
ENSG00000134201	0.238946	0.183796	0.134022	0.0216367	0	0.0201752	0.444587	0.406515	0.290058	0.0617122	0	0	1.07453	1.22779	0.968246
ENSG00000134202	56.428	48.9999	50.3921	36.1117	38.6768	40.4915	77.6121	94.8657	86.1664	30.3212	28.5017	33.6446	58.3371	58.9337	61.0487
ENSG00000198758	0	0	0	0	0	0	0	0	0	0	0	0	0	0	0
ENSG00000284662	0	0	0	0	0	0	0	0	0	0	0	0	0	0	0
ENSG00000143702	78.025	139.538	114.531	107.967	96.9563	102.288	139.134	110.128	120.297	114.414	109.256	86.239	165.673	157.089	168.491
ENSG00000135835	39.9407	48.9448	36.5496	7.76759	7.18703	8.53409	70.2023	95.7896	85.6443	10.0179	11.7497	11.6535	18.306	15.5239	17.691
ENSG00000162402	58.119	91.42	82.1552	105.241	102.185	97.5267	95.7767	67.0934	85.7024	100.488	95.9556	77.6099	84.3797	88.4174	81.2178
ENSG00000122417	7.48085	20.1624	15.9677	18.7374	18.5453	16.12	18.7997	9.70092	17.7709	19.3159	19.1368	13.926	31.4153	30.4424	27.3899
ENSG00000187642	0	0.0367591	0.0191459	0.0216367	0.0979159	0.221927	0	0	0.0386743	0.0617122	0.0581667	0.11961	0.0195369	0	0.0164109
ENSG00000183853	48.8369	49.3675	50.2964	139.492	143.76	148.368	85.3183	79.7508	85.451	149.323	140.899	134.339	430.397	435.208	403.119
ENSG00000288460	0	0	0	0	0	0	0	0	0	0	0	0	0	0	0
ENSG00000158473	0.569794	0.44111	0.593524	6.79394	7.48077	8.27181	1.12205	1.27498	1.62432	3.35303	2.90833	2.95608	15.7858	16.5499	16.3125
ENSG00000074800	841.678	631.688	670.625	418.303	419.961	441.291	571.357	822.287	652.108	413.657	463.763	549.421	533.317	548.097	590.4
ENSG00000131686	0	0	0	0	0	0	0	0	0	0	0	0	0	0	0
ENSG00000142599	120.594	135.035	128.737	119.932	117.186	111.347	155.986	145.274	154.195	123.178	114.298	107.871	173.8	158.267	151.079
ENSG00000143622	34.1141	47.6399	45.2036	44.2255	46.6863	46.5643	54.8112	44.1623	54.3568	46.4693	43.7026	40.958	58.4152	60.2456	55.5839
ENSG00000065526	66.2432	95.7208	86.4247	95.3964	92.0214	81.9111	91.6484	73.5976	88.0615	100.344	92.1748	75.7133	109.485	111.224	100.517
ENSG00000162585	36.2095	28.3781	30.5952	28.0629	27.534	33.5916	33.0476	41.871	33.3566	27.7705	33.0193	37.4209	37.9015	31.3169	34.5286
ENSG00000162923	182.738	270.492	238.558	221.366	207.582	191.16	265.99	200.024	251.461	216.733	201.819	173.349	219.575	232.253	215.574
ENSG00000143858	1.01093	1.17629	0.593524	0.778923	0.822494	1.31139	1.79952	1.36737	2.26245	1.23424	1.27967	0.871446	6.81836	6.23984	6.07205
ENSG00000117139	269.843	282.402	273.366	238.372	233.157	236.655	275.051	289.956	275.729	257.545	238.018	226.49	267.44	270.163	258.735
ENSG00000077157	144.801	203.793	188.032	199.599	205.271	183.392	193.205	154.143	183.026	200.153	196.313	163.849	89.1272	84.0949	77.312
ENSG00000116199	105.21	129.686	114.263	87.499	91.3751	88.1856	125.543	107.486	124.802	99.9737	93.4351	87.7768	127.048	133.442	129.154
ENSG00000186283	38.6541	34.1676	35.5923	20.1871	21.1107	19.9936	36.816	44.1438	37.4174	22.2164	23.3636	25.7162	45.8335	44.5535	46.6891
ENSG00000143322	65.1771	77.4515	70.3422	81.1162	82.4648	91.4338	83.5188	74.6139	76.2078	77.1814	76.9933	74.5172	78.8508	76.6105	79.7736
ENSG00000181773	0.937403	1.02926	0.938151	1.8824	2.3304	1.19033	1.39727	1.40432	1.37294	1.21367	1.49294	1.65746	1.2699	0.975501	1.01748
ENSG00000077522	2205.01	2067.54	2266.38	2903.91	2864.49	2782.36	2218.57	1975.55	2001.44	2754.46	2634.66	2625.09	695.532	656.361	644.556
ENSG00000143340	0.330848	0.110277	0.306335	0	0	0	0.0635124	0.129346	0.0773487	0	0.0193889	0	0	0	0
ENSG00000169905	79.9366	111.215	100.803	84.7511	86.5772	93.7943	104.436	90.6712	102.777	84.9365	84.1478	80.9249	96.5512	102.461	103.504
ENSG00000143337	51.3182	58.9801	55.1403	63.5255	67.6207	69.9069	70.9857	60.1272	66.3458	64.5921	62.8588	59.1387	102.94	103.807	100.451
ENSG00000116260	37.974	33.4324	34.6541	46.6055	45.4526	44.5467	49.455	56.6533	55.575	54.7181	57.3524	56.6269	144.045	139.463	142.037
ENSG00000121454	0.882262	0.974117	1.01473	1.0602	0.979159	0.887707	0.338733	0.221735	0.444755	0.905112	0.950056	0.956882	0.136758	0.16819	0.0492328
ENSG00000198626	35.4375	54.9549	53.3023	40.0496	36.4247	29.6978	41.9605	23.5594	31.0362	40.5449	38.6808	28.6552	5.39217	5.92028	6.31822
ENSG00000097033	218.305	280.013	257.8	205.765	203.45	219.445	273.103	242.283	257.958	209.287	204.165	209.899	203.652	205.898	213.605
ENSG00000143549	466.955	422.675	428.524	596.871	607.725	614.152	476.279	518.639	480.065	584.785	536.84	580.161	523.51	526.804	517.995
ENSG00000188783	0.165424	0.220555	0.248897	0.0649102	0.195832	0.121051	0.127025	0.184779	0.251383	0.205707	0.116333	0.11961	1.40665	1.39598	1.23082
ENSG00000188770	0.0735218	0.0183796	0	0	0.0195832	0	0.169366	0.258691	0.13536	0.0411415	0.0387778	0.0170872	0.0195369	0.016819	0.0164109
ENSG00000058668	41.7604	62.7846	47.9989	84.5131	84.9323	85.3813	99.8414	92.7038	111.111	81.2544	71.8552	55.7896	230.926	231.648	203.02
ENSG00000077549	429.239	341.529	366.377	410.038	399.673	415.507	352.684	410.192	364.293	370.849	385.587	427.35	263.474	258.676	268.779
ENSG00000173436	14.447	11.8916	12.3874	9.88799	9.71326	10.5718	10.0138	13.2856	10.8482	9.25683	8.99645	10.0131	7.61938	7.77037	8.22189
ENSG00000158747	71.9227	42.3649	53.6661	90.0089	87.3018	107.453	48.4176	65.5597	50.0833	80.1435	89.0532	109.853	69.1409	62.0452	72.5528
ENSG00000158748	0.0367609	0	0.0382919	0.0432735	0	0.0807006	0.0211708	0.0369559	0	0.0617122	0.0775556	0.0170872	0.0195369	0.0840949	0.114877
ENSG00000020633	0.0551414	0.0367591	0.0574378	0.0432735	0.0783327	0.181576	0.105854	0.0184779	0.116023	0.0411415	0.155111	0.0512615	0.0781474	0.050457	0.18052
ENSG00000070831	0.845501	4.24568	3.25481	3.31042	3.48581	1.67454	4.53055	1.38585	3.26798	3.99072	3.29611	1.24736	2.83284	2.82559	2.05137
ENSG00000122176	5.88175	5.10952	5.38001	4.58699	4.6608	4.84204	3.06976	4.19449	4.06081	1.5428	2.05522	2.03337	12.2496	12.362	12.538
ENSG00000131778	0.165424	0.220555	0.382919	0.497645	0.411247	0.161401	0.296391	0.240213	0.290058	0.370273	0.349	0.23922	0.859622	0.571845	0.426685
ENSG00000269113	1.691	1.26819	1.85716	0.887107	0.998742	1.06928	1.41844	1.44128	1.58565	0.699405	0.794945	0.717661	1.62156	1.98464	1.57545
ENSG00000132122	6.80077	9.70442	8.82628	7.31322	7.87244	7.94901	10.3102	8.40746	9.99732	8.12544	8.58928	7.55253	22.526	21.831	19.447
ENSG00000060718	101.956	173.264	153.129	275.198	263.139	247.025	153.001	83.8529	125.421	453.07	398.81	280.776	719.289	694.052	602.577
ENSG00000085832	43.5801	50.0843	48.0563	80.4887	83.581	84.2515	67.8947	50.5187	55.8844	89.4415	87.7929	84.6157	122.672	122.594	119.455
ENSG00000134686	218.029	172.29	179.436	127.635	126.409	137.03	154.631	207.692	173.803	124.288	140.899	159.885	152.29	150.95	169
ENSG00000159023	10.918	15.0161	12.1194	10.7967	11.2212	10.0271	10.0138	9.27592	9.14648	9.4831	9.57811	8.68028	9.98334	10.8819	10.7492
ENSG00000069424	6.74563	4.77869	4.9588	7.33486	7.46119	8.11041	5.20801	6.37489	6.38127	7.03519	7.96884	7.80884	7.77567	7.36672	8.30394
ENSG00000116254	0.220565	0.533008	0.402065	2.22858	2.34998	1.47279	1.03737	0.849985	0.831498	1.1931	1.047	1.16193	0.722864	1.19415	0.656438
ENSG00000116251	146.823	154.664	150.966	126.661	131.207	125.268	149.233	145.865	154.62	130.316	125.136	124.736	150.668	158.822	158.776
ENSG00000116237	136.181	120.055	122.419	111.408	114.757	117.904	117.011	131.212	122.888	115.546	117.768	121.456	162.449	167.063	163.995
ENSG00000158292	225.988	198.61	204.976	152.842	151.848	154.844	206.479	244.98	228.314	160.472	177.176	192.983	85.4738	79.8902	85.8457
ENSG00000173673	0.0551414	0	0.0382919	0	0	0.0403503	0.0846832	0.0739117	0.0966859	0.0205707	0	0.0341743	0.0586106	0	0
ENSG00000069812	0.147044	0.128657	0.0191459	0.108184	0.0783327	0.141226	0.0846832	0.0554338	0.0966859	0.0822829	0.135722	0.187959	0.156295	0.050457	0.0492328
ENSG00000162571	0.0551414	0.165416	0.134022	0	0	0	0.0423416	0.0184779	0.0193372	0	0	0.0512615	0	0	0
ENSG00000169972	8.28959	7.68266	9.63041	9.86636	9.51743	11.0156	9.01876	11.5672	9.28184	8.88655	9.96589	12.3199	10.9016	10.4446	10.6835
ENSG00000205116	0.0735218	0.0367591	0.0382919	0.411098	0.0783327	0.161401	0.0846832	0.0369559	0.0193372	0.267419	0.0775556	0.187959	0.156295	0.117733	0.0328219
ENSG00000178104	467.378	551.479	560.402	1084.24	1084.36	1010.55	822.062	651.809	752.506	1103	1044.19	954.079	482.072	482.419	457.242
ENSG00000117152	4.46645	5.18304	5.32257	8.26524	6.9912	7.96919	4.40352	5.00752	5.80115	9.99737	7.91067	8.16767	49.7799	55.6877	47.4605
ENSG00000160767	40.6024	34.7374	33.6968	29.8371	30.8827	33.0267	40.3727	43.6264	41.5363	34.6	34.1632	36.2761	48.4123	46.4709	46.525
ENSG00000162543	3.89666	3.23481	2.69958	0.584192	0.783327	0.66578	3.23913	3.65863	4.27352	1.04911	0.891889	1.36697	0.429811	0.403656	0.410274
ENSG00000157211	0	0	0.0191459	0	0	0	0	0	0	0.0205707	0	0	0	0	0
ENSG00000157216	72.3455	64.1999	68.2553	100.178	97.1717	99.9276	68.5087	70.7335	66.926	95.4893	89.6736	93.2618	103.526	97.3819	97.9405
ENSG00000143552	0	0.0367591	0	0.0649102	0	0.0403503	0.105854	0.0369559	0.174035	0	0.0775556	0.0341743	0.175832	0.235466	0.213342
ENSG00000169641	80.4329	87.45	83.8975	102.363	104.104	103.317	80.5972	74.2259	74.6995	97.5052	97.5068	89.4684	116.616	119.28	112.546
ENSG00000179546	0.0367609	0.0918979	0.0382919	0.0216367	0.0195832	0.161401	0.0635124	0	0	0	0	0.0170872	0.0781474	0.100914	0.0820547
ENSG00000067208	20.2369	33.7081	29.2741	37.0854	36.4051	39.8258	36.2656	27.6245	33.6273	33.2217	34.8418	30.3297	48.9984	48.691	48.3138
ENSG00000143774	108.996	73.1691	84.223	71.6393	67.5816	83.3234	75.8761	113.233	88.3902	66.2994	77.924	96.7305	112.571	98.677	114.614
ENSG00000169991	21.5787	21.1916	21.7498	17.2445	18.3886	16.7252	25.3626	20.8616	22.9532	19.933	19.3501	17.3435	30.5556	28.6091	27.833
ENSG00000198400	0.367609	0.680044	0.727546	0.692376	0.763744	1.10963	0.613953	0.406515	0.696138	1.09025	1.43478	1.48658	1.17221	0.925044	0.853369
ENSG00000097021	43.9109	29.0397	34.3478	22.7186	21.7177	25.0172	31.862	51.1654	38.481	20.4062	25.1668	31.1157	28.1917	26.8263	33.0517
ENSG00000187017	0.202185	0.165416	0.287189	0.151457	0.0783327	0.100876	0.148196	0.184779	0.232046	0.0617122	0.0969445	0.11961	0.332127	0.016819	0.0656438
ENSG00000198216	0.294087	0.661665	0.363773	0.0216367	0.0587495	0	0.677465	0.665206	1.12156	0.123424	0.135722	0.0512615	0.136758	0.016819	0.0492328
ENSG00000179930	0	0.0367591	0.0191459	0	0	0.0201752	0.0635124	0	0.0966859	0	0	0	0	0.016819	0.0164109
ENSG00000162437	20.7883	28.9111	25.579	32.6498	31.8227	31.211	30.3801	24.1876	30.3594	32.5223	29.8201	29.014	68.5744	72.5907	69.6809
ENSG00000171853	70.5809	68.2617	67.3363	63.6769	64.7224	65.428	61.4588	63.9337	64.3348	58.9968	64.4487	65.4439	55.3284	54.9813	55.6331
ENSG00000182551	208.655	169.46	178.555	142.629	147.011	150.487	152.536	190.23	169.8	120.03	134.443	152.042	106.339	109.054	118.421
ENSG00000151353	38.8195	33.4324	33.5628	30.6809	27.3969	28.911	29.5544	29.9158	30.5141	28.5316	26.8536	28.7065	31.7865	32.6793	32.3132
ENSG00000171863	674.875	653.835	664.9	493.837	555.34	521.609	538.204	612.063	559.27	513.569	512.022	582.143	451.555	458.603	510.692
ENSG00000151379	0.514653	0.588146	0.61267	0.367825	0.391664	0.161401	0.27522	0.258691	0.27072	0.226278	0.213278	0.136697	0.0781474	0.050457	0.0984657
ENSG00000163029	34.3163	123.713	100.401	105.652	105.397	95.9934	93.0456	46.1579	78.6443	90.2643	88.1613	70.365	72.8334	79.8397	83.4661
ENSG00000162981	4.81568	5.036	5.39915	7.11849	6.89328	6.7385	7.98139	7.96399	7.21277	6.62377	6.55345	7.057	17.9153	17.9459	18.249
ENSG00000151693	32.1474	52.5472	44.9547	22.87	23.6761	23.6856	55.0652	46.472	57.238	34.6	33.2713	27.7667	51.8704	51.1465	50.8904
ENSG00000169006	0	0	0	0	0	0	0	0	0	0	0	0	0	0	0
ENSG00000084674	0.0367609	0.367591	0.114876	1.08184	1.01833	1.27103	0.402245	0.424992	0.444755	0.802258	0.833723	0.54679	1.60202	1.34552	0.984657
ENSG00000084754	515.774	386.817	430.822	426.633	424.23	430.316	394.941	484.251	396.799	422.276	436.522	481.773	376.339	395.229	400.329
ENSG00000214866	0	0	0	0.086547	0	0.0403503	0.0211708	0.0184779	0.0773487	0.0411415	0	0	0.0195369	0	0
ENSG00000176887	172.776	225.573	218.13	152.799	152.964	138.502	168.329	119.608	150.753	167.446	157.884	137.518	110.872	118.557	107.328
ENSG00000277893	0.0367609	0.110277	0.0574378	0.108184	0.176249	0.0605255	0.0846832	0.0923897	0.0966859	0.102854	0.252056	0.102523	0.0390737	0.016819	0.0492328
ENSG00000143867	3.47391	3.80457	3.96321	7.16176	7.73536	8.9376	4.97514	5.59881	5.56911	11.6019	12.0599	12.5078	26.9609	24.1689	23.4677
ENSG00000183891	2.11375	6.24906	4.05894	5.4741	5.50287	3.53065	4.99631	2.73473	5.39507	4.29928	4.84722	2.99026	5.45078	5.97074	5.59613
ENSG00000157851	501.823	370.073	434.498	149.813	138.159	145.786	320.272	304.276	279.5	250.757	260.509	261.981	124.801	119.045	122.77
ENSG00000084710	12.4436	13.509	13.0958	26.8945	26.0065	24.6742	18.9267	21.1388	19.8206	19.2748	19.4277	19.0693	17.4269	18.8541	15.853
ENSG00000196208	40.7495	47.2723	42.9826	32.0873	31.4506	32.8653	31.5445	30.6918	34.7876	36.6159	34.648	35.3875	34.0723	32.8979	32.5101
ENSG00000178295	11.1018	24.3346	18.9353	17.9801	18.8586	16.2612	15.0313	9.90417	12.2598	16.7446	15.9765	11.8072	17.8958	18.215	18.1505
ENSG00000163032	0.257326	0.349212	0.497794	0.281278	0.469996	0.383328	0.740978	0.461948	0.502767	0.617122	0.639834	0.427179	0.605643	0.555026	0.52515
ENSG00000118961	34.5369	47.1436	42.3125	42.646	42.0255	41.2178	45.7924	41.7047	49.7159	42.8488	39.4952	38.2924	43.4304	46.3531	45.5404
ENSG00000132031	4.08046	4.00675	4.03979	9.17398	9.43909	9.8253	4.08596	4.04667	3.80942	9.9768	9.22911	10.0814	23.0535	22.5374	23.4348
ENSG00000118960	23.3799	16.7254	18.6481	25.1635	25.4581	27.8215	20.6415	28.7332	25.4284	22.6072	27.6486	31.2012	26.4138	25.9012	28.0955
ENSG00000119778	35.9889	58.1897	51.4643	51.6253	48.3117	46.2415	52.3765	35.4961	44.1274	46.0784	41.0463	35.7464	37.12	37.7082	34.0035
ENSG00000068784	15.6418	22.8642	20.735	19.2783	18.6236	18.4199	23.3726	17.8682	22.5858	18.3285	15.6662	15.0025	29.2858	29.3659	29.7366
ENSG00000049323	27.7177	40.5637	35.9369	194.298	185.746	174.959	106.404	82.467	107.921	175.324	145.94	117.321	467.107	478.82	403.923
ENSG00000143869	1.81967	2.83045	2.8336	3.09405	4.21038	3.67188	5.90665	4.82274	5.49176	2.13936	2.85017	2.10172	1.44573	1.48007	1.46057
ENSG00000158125	0.0919023	0.238934	0.287189	0.12982	0.313331	0.0807006	0.359903	0.129346	0.386743	0.308561	0.445945	0.307569	0.3712	0.285923	0.361041
ENSG00000171132	6.54344	7.90322	7.96471	10.5587	12.5528	12.9121	10.9876	9.83026	9.66859	10.8408	9.98528	10.594	18.2279	19.0559	17.2151
ENSG00000138039	0	0	0	0.0216367	0.0195832	0.0807006	0	0.0184779	0	0.164566	0.0581667	0.0854359	0.722864	1.37916	0.68926
ENSG00000171126	0.0183805	0	0.0765837	0.0216367	0.156665	0.0403503	0	0.0923897	0.0580115	0.0411415	0.0969445	0.0341743	0.0195369	0.016819	0.0164109
ENSG00000115808	31.7063	48.4302	44.3803	86.1792	88.3397	92.6645	59.7016	43.2014	50.8568	85.7182	77.5168	68.7417	54.7618	55.654	52.7448
ENSG00000115380	14.4287	19.5007	19.4523	200.4	206.994	214.946	53.0963	37.0298	46.8733	220.168	189.817	171.658	655.11	704.463	658.342
ENSG00000170820	0.569794	0.496249	0.593524	1.34148	1.52749	1.27103	0.550441	0.406515	0.386743	1.21367	1.2215	1.09358	1.2699	0.65594	0.738493
ENSG00000013016	24.299	22.7539	20.5436	25.0553	24.4006	28.0031	31.7562	37.7135	35.3484	28.7579	25.2443	26.5876	52.8081	52.5089	49.6267
ENSG00000115421	26.0635	31.5393	29.4464	26.505	26.0065	29.1329	28.0725	23.1344	25.4864	25.302	25.4188	24.2125	28.4847	28.9287	26.7498
ENSG00000138029	288.775	235.939	264.654	240.189	245.534	257.213	246.767	296.682	253.104	239.258	248.255	272.899	200.253	209.48	211.537
ENSG00000138079	0.0551414	0	0.0957297	0	0.0391664	0.0403503	0.0211708	0	0	0.0617122	0.0387778	0.0170872	0.117221	0.0840949	0.0820547
ENSG00000115944	224.113	186.626	191.364	122.226	126.057	141.468	179.38	257.933	192.502	117.253	125.369	151.17	120.074	123.519	135.046
ENSG00000075292	65.9675	177.069	135.075	135.078	132.539	114.252	172.182	83.9453	135.534	132.29	120.715	94.5775	136.211	144.122	135.62
ENSG00000119787	51.502	66.3135	63.239	70.0165	71.0869	68.0306	62.4962	49.7426	54.7049	59.3465	58.38	52.5089	46.0093	45.2935	45.5896
ENSG00000275052	57.347	76.9185	67.7192	54.3299	56.8891	56.4703	66.1376	54.5099	59.2298	53.8747	55.5686	49.8604	79.9644	81.858	85.419
ENSG00000115464	102.728	184.825	154.393	137.502	131.423	138.321	178.343	126.999	162.51	136.096	128.859	111.596	164.832	168.594	158.202
ENSG00000143971	6.46992	18.8207	17.8823	18.4994	17.5661	17.048	17.0637	10.1813	14.3288	14.3995	15.1427	13.0546	19.8885	20.9228	22.3681
ENSG00000213626	78.3743	61.8473	70.7825	80.4887	81.6619	88.1654	101.662	114.046	100.109	66.5669	76.8964	78.789	56.8327	51.7184	55.0095
ENSG00000186854	0.863881	0.753563	0.823275	0.605829	0.313331	0.504379	1.35493	1.47823	1.06354	1.1931	1.27967	1.0594	1.68017	1.09323	0.935424
ENSG00000143889	55.8214	66.2032	62.2243	48.2499	46.9017	47.8555	60.3579	59.2033	57.8182	42.6431	45.7578	45.6911	59.0013	57.5546	63.5924
ENSG00000115946	79.4219	69.5116	69.0402	49.5481	51.0925	55.5019	51.6356	60.7554	56.89	45.2145	48.2202	56.1314	37.4131	38.6837	39.4027
ENSG00000138035	16.8365	28.6354	28.1637	32.0873	29.2377	28.3461	33.2381	21.8779	29.1218	29.2927	26.9893	24.1613	30.1454	28.7436	31.5418
ENSG00000170577	24.0416	19.5375	18.9353	3.63497	3.50539	3.99468	13.2106	19.7529	15.8758	5.26611	6.631	7.36457	11.4095	10.3773	12.6693
ENSG00000138083	0.0551414	0.147037	0.0191459	0	0	0	0	0	0.0386743	0.0205707	0	0	0	0	0
ENSG00000115350	43.672	29.3706	33.1416	31.0055	31.8618	36.3556	25.7649	38.9145	29.6632	29.7041	32.8836	42.6496	21.1389	21.6797	25.3549
ENSG00000135625	1.23149	1.32333	1.07217	0.346188	0.567912	0.282452	1.96888	3.56624	3.44202	0.493697	0.794945	1.07649	0.390737	0.218647	0.475918
ENSG00000143954	0	0	0	0	0	0	0	0	0	0	0	0	0	0	0
ENSG00000152147	13.2523	17.7363	18.6864	17.8287	17.4682	16.0191	15.1583	13.9139	14.5996	14.7492	14.3284	15.2759	15.0043	15.793	15.4755
ENSG00000115239	29.8499	31.7967	32.8927	26.6997	25.4777	24.3918	29.8085	28.8256	29.6052	23.1421	24.178	24.1954	30.8878	31.7374	34.824
ENSG00000143919	3.43715	5.29332	4.80563	4.21917	4.1908	3.26838	4.86928	3.45537	4.89231	4.40214	5.04111	4.03257	5.29449	6.44167	6.41668
ENSG00000135631	13.0501	11.1013	11.411	21.9613	20.3273	23.4435	17.5294	17.5171	17.1327	22.2781	21.7931	25.9042	49.1938	48.8928	47.5097
ENSG00000176407	61.4275	69.7321	65.2302	67.5499	66.9549	65.7912	70.3929	65.1532	70.5613	62.8436	63.1109	60.4886	53.9608	55.3849	53.5982
ENSG00000119866	8.03226	9.20817	7.77325	6.14484	7.16744	6.7385	6.94402	5.87598	6.28458	6.70606	7.79434	5.94634	6.77929	6.9126	6.20334
ENSG00000034510	1331.06	884.829	1024.75	658.168	705.269	859.643	816.515	1301.14	959.124	742.788	869.922	1134.45	1319.93	1348.71	1611.16
ENSG00000214513	0	0	0	0	0	0	0	0	0	0	0	0	0	0	0
ENSG00000125551	0.0367609	0.42273	0.51694	0.302914	0.293748	0.161401	0.148196	0.0739117	0.116023	0.411415	0.368389	0.170872	0.214905	0.201828	0.246164
ENSG00000124374	8.14254	10.5683	9.22834	10.1909	10.3399	11.6007	10.9876	11.4194	12.4145	9.21568	8.86073	8.86824	5.66569	5.97074	5.67819
ENSG00000163586	0.0367609	0	0.0191459	0.0649102	0.0195832	0	0	0	0	0.0411415	0.0581667	0.0170872	0	0	0
ENSG00000121152	10.9364	8.19729	9.01774	2.81278	2.50665	4.11573	5.94899	7.48356	6.94205	3.59988	3.70328	4.56228	16.0398	15.8267	16.0171
ENSG00000162878	134.913	128.951	134.941	164.245	165.948	173.688	146.163	163.216	160.885	147.76	162.964	179.603	364.655	359.489	362.108
ENSG00000172023	0	0	0	0	0	0	0.0211708	0.0184779	0	0	0	0	0	0	0
ENSG00000152284	42.9919	40.5086	39.096	30.7458	31.196	32.825	48.6293	59.462	51.1082	30.4035	30.0528	31.8847	54.5469	54.544	54.5008
ENSG00000159399	39.8856	48.4669	44.8398	35.7872	35.3868	34.6609	33.217	27.5506	29.8953	35.9371	33.9306	31.9359	28.1722	27.2131	26.6186
ENSG00000055813	0.312468	0.312453	0.210605	0.605829	0.80291	0.827181	0.381074	0.258691	0.425418	0.637692	1.24089	0.922707	4.0832	3.51517	3.39707
ENSG00000158089	0.477892	0.42273	0.497794	0.151457	0.137082	0.0807006	0.338733	0.53586	0.502767	0.349702	0.252056	0.273395	7.24818	6.9967	7.77879
ENSG00000158435	88.4284	82.6162	83.1891	96.3268	98.0921	98.0109	85.3183	90.9114	86.8626	89.5238	89.2083	95.654	67.1482	68.3019	73.0123
ENSG00000115353	0.147044	0.128657	0.0957297	0.476008	0.313331	0.726306	0.190537	0.277169	0.174035	0.164566	0.1745	0.187959	0.566569	0.454113	0.393863
ENSG00000138032	14.3	22.9377	19.5863	20.2953	22.0311	19.6506	22.4834	16.0019	20.6908	18.6576	19.641	16.3695	20.8458	21.6797	22.1712
ENSG00000135972	55.656	56.2415	56.6528	44.377	45.4721	45.5757	49.7302	46.5274	47.6855	42.0054	40.3289	41.7952	27.6837	28.5082	31.8701
ENSG00000157884	0	0	0.0191459	0.0216367	0.0391664	0	0	0.0184779	0	0.102854	0.0969445	0	0	0	0
ENSG00000119801	143.018	183.189	185.582	144.663	143.447	142.235	176.226	157.949	177.825	141.424	137.332	139.602	124.567	127.774	138.558
ENSG00000115616	1.45206	1.94823	1.83801	2.74787	2.13457	2.44119	3.57786	2.82712	3.11329	2.61248	2.53995	1.79415	1.32851	1.14369	0.886191
ENSG00000071082	947.99	774.515	853.507	652.932	677.128	777.994	619.457	797.951	658.721	640.799	687.142	803.029	625.297	638.146	701.781
ENSG00000135974	34.592	46.3165	41.7956	36.1983	35.661	34.2372	42.0452	32.8538	40.8594	33.9828	32.9999	30.8423	40.1873	38.8014	39.6817
ENSG00000068697	242.218	227.098	239.554	296.467	296.94	306.44	293.152	303.981	294.892	282.868	287.421	309.397	476.465	500.213	506.508
ENSG00000172086	28.3427	48.8529	44.342	32.996	35.4651	34.0355	38.4038	31.7266	36.1218	30.2595	30.4987	30.8765	33.408	33.352	36.6949
ENSG00000184731	0.165424	0.294073	0.114876	0.216367	0.274165	0.403503	0.613953	0.572816	0.560778	0.390844	0.349	0.290482	0.214905	0.403656	0.443096
ENSG00000115507	0.0183805	0	0	0.0432735	0.0195832	0.0403503	0.0846832	0	0.0580115	0.0822829	0.0775556	0.0683487	0.0781474	0.0672759	0.0164109
ENSG00000135973	0	0	0	0	0.0195832	0.0201752	0.0211708	0	0	0	0.0387778	0.0512615	0.0390737	0	0.0492328
ENSG00000171094	0.992545	1.69092	0.919005	1.27657	1.23374	1.19033	4.91162	6.02381	5.27905	3.0239	2.48178	2.5289	1.17221	0.958682	1.00107
ENSG00000163235	40.2716	35.0315	36.7028	2.22858	1.9779	2.01752	2.15942	2.03257	1.64366	2.01593	1.76439	1.8625	0.976843	1.21097	1.4934
ENSG00000115875	97.3061	118.806	117.116	111.321	115.874	98.3337	118.747	98.3765	117.338	102.195	96.77	92.3903	129.998	137.26	130.467
ENSG00000163121	0	0	0.0382919	0	0.0195832	0	0.0423416	0	0	0	0.0193889	0	0.0781474	0.016819	0
ENSG00000173557	0.0183805	0	0	0.238004	0.0587495	0.0807006	0.254049	0.240213	0.13536	0.267419	0.290833	0.273395	0.0586106	0.016819	0.0492328
ENSG00000135638	0	0	0	0	0	0	0	0	0	0	0	0	0	0	0.0328219
ENSG00000135951	1.06607	2.46286	1.99118	1.79585	1.40999	1.33156	2.58284	1.10868	2.24311	1.78965	1.64806	1.17901	3.02821	3.0106	2.41241
ENSG00000115665	0	0	0	0.0216367	0.0195832	0	0.0211708	0	0	0	0	0	0	0	0
ENSG00000125538	0	0.0735183	0.0574378	0	0	0.0403503	0.0423416	0.0554338	0.0966859	0.0617122	0.0387778	0.0170872	0.156295	0.0840949	0.0820547
ENSG00000150938	28.4897	42.9898	39.3257	100.286	102.968	96.9013	75.9608	48.0057	66.6166	118.755	106.387	86.8712	262.087	263.486	229.737
ENSG00000163541	155.719	116.398	138.77	146.957	150.712	159.021	118.408	135.776	118.962	126.345	137.467	159.116	74.4159	74.8613	79.0844
ENSG00000204640	0	0	0	0	0	0	0	0	0	0	0	0	0	0	0
ENSG00000143924	85.7264	122.279	111.085	99.3776	100.285	97.0022	137.589	107.93	131.067	116.965	107.453	94.9192	214.202	219.774	214.212
ENSG00000172985	20.7515	26.9077	21.9029	18.3047	18.3886	18.5611	31.4175	33.5375	33.4146	18.6165	16.3061	17.3947	28.4457	27.7009	27.6689
ENSG00000144021	141.768	134.704	134.519	128.566	125.744	124.097	127.872	137.771	126.252	121.696	120.153	125.727	108.977	106.834	110.446
ENSG00000170417	138.736	158.579	176.602	299.085	298.076	279.406	183.064	116.54	140.427	223.809	218.241	219.553	28.5434	28.34	27.7837
ENSG00000143891	25.1996	21.6328	23.6452	17.9152	18.7803	19.0252	14.9254	17.166	13.594	15.8189	16.6163	18.3004	13.1874	15.7258	16.7228
ENSG00000150551	2.04023	1.17629	1.47424	1.19002	1.33166	1.19033	0.359903	0.591294	0.328732	0.925683	1.16333	1.12775	3.65339	3.09469	3.26578
ENSG00000158050	20.0898	13.8582	15.1827	6.72903	6.4037	7.68674	20.1123	36.7157	24.8869	5.59524	7.52289	9.91056	6.01735	4.75977	6.15411
ENSG00000115091	189.907	218.055	203.023	177.356	177.228	185.49	231.672	214.917	225.278	180.138	174.772	179.757	243.996	248.635	251.399
ENSG00000088205	60.8944	82.414	76.622	70.2329	65.6037	69.342	78.6918	62.0304	72.7851	65.7235	64.3711	57.9084	70.5476	73.499	73.997
ENSG00000115593	801.516	722.354	792.469	754.387	760.239	735.949	717.965	651.218	658.585	745.524	748.14	772.819	203.887	197.539	207.172
ENSG00000250741	0	0	0	0	0	0	0	0	0	0	0	0	0	0	0
ENSG00000144227	40.437	47.7318	42.2168	7.81086	7.38286	8.31217	48.4176	48.4122	51.9397	8.31057	10.6057	10.2865	9.51445	9.51955	10.7984
ENSG00000240857	10.4585	16.5232	13.7085	13.6095	12.7291	12.67	15.9628	10.865	14.5609	12.0956	11.9629	11.4997	14.9652	17.3067	16.6899
ENSG00000163064	1.72776	1.30495	1.09132	7.39977	7.71577	7.42446	2.66752	2.08801	2.32046	4.38156	4.07167	4.25471	5.93921	6.08847	6.51515
ENSG00000186132	2.77545	4.83383	4.90136	4.02443	5.15038	5.68939	4.99631	3.52929	4.62158	4.17586	4.42067	4.6648	5.76337	6.30712	6.77772
ENSG00000116096	7.46246	5.53225	6.45218	9.26053	8.69493	9.906	8.53183	12.6204	9.95864	8.92769	8.84134	10.7137	9.67075	8.52723	10.6999
ENSG00000091436	60.1776	81.7891	74.9563	114.307	112.584	114.191	81.4864	60.5891	73.7133	115.71	112.63	104.556	138.282	137.142	140.412
ENSG00000226479	46.6312	45.1586	43.9782	50.0242	50.9554	53.2019	46.3429	46.4535	47.3181	47.5389	49.2866	47.246	52.7886	55.839	56.5357
ENSG00000068781	0	0.0551387	0.134022	0.151457	0.137082	0.0403503	0.0211708	0.0369559	0.0193372	0.0411415	0.0193889	0.0170872	0.195369	0.100914	0.196931
ENSG00000198142	10.918	13.8582	11.8705	8.22196	9.32159	10.3902	15.3277	13.1932	14.0581	8.80427	8.06578	8.95368	19.1657	18.4504	17.8715
ENSG00000071051	117.304	116.251	107.753	57.9648	54.9308	59.6378	91.0132	86.2365	90.8074	63.1521	65.8835	64.1794	60.8573	52.6266	56.3388
ENSG00000157856	0	0.128657	0.0191459	0.0649102	0.0195832	0.0201752	0.254049	0	0.154697	0.102854	0	0.0854359	0.0195369	0	0.0164109
ENSG00000071073	3.51067	5.9366	4.53759	6.57757	6.03162	6.94025	7.79085	5.83903	6.8647	5.01926	5.42889	4.61354	5.88059	5.90346	5.30074
ENSG00000170485	15.4763	16.5416	15.9486	17.7638	19.0349	17.855	16.6191	16.8334	18.1963	21.949	20.3777	17.4289	20.2402	20.2669	17.3956
ENSG00000115641	80.5064	65.5599	81.6191	201.698	199.513	221.321	110.13	105.287	101.346	162.612	176.575	200.808	129.1	131.339	140.576
ENSG00000088179	19.4649	36.7959	28.2594	20.4251	20.3273	18.6822	31.3116	21.0279	29.2378	22.5661	20.4553	15.6689	24.5188	25.4471	22.762
ENSG00000144028	397.918	389.812	388.854	351.467	339.102	326.878	400.086	418.396	417.876	361.057	357.24	341.573	380.519	383.153	383.196
ENSG00000136718	83.7781	64.2918	69.6529	60.8642	56.7912	62.4623	60.5908	75.0019	60.2546	55.7055	58.9616	66.0419	41.594	40.9206	42.3074
ENSG00000168702	1.17635	2.62828	2.24007	8.52488	8.36202	9.5832	0.762148	0.665206	0.792824	5.96551	5.00234	3.57122	5.23588	5.63436	4.74276
ENSG00000162989	0.606555	0.753563	0.842421	0.0649102	0.0391664	0.0807006	0.211708	0	0.13536	0.123424	0.0775556	0.0170872	0.136758	0.0840949	0.0164109
ENSG00000144120	18.2702	19.3169	18.0163	12.6575	12.3962	13.013	20.5992	25.9245	24.3842	10.8819	12.0405	12.2173	13.5	12.9338	15.0324
ENSG00000144278	0.202185	0.330832	0.248897	0.476008	0.665828	0.66578	0.592782	0.517382	0.522104	1.17253	1.37661	0.837271	1.1136	0.891406	0.656438
ENSG00000072135	13.0869	12.2408	12.3683	12.982	14.3153	14.284	12.3849	12.9715	14.2322	17.1148	17.45	17.446	25.1439	25.1276	24.8462
ENSG00000115896	2.05861	2.75694	3.77175	9.82308	8.8516	7.68674	5.03865	2.97495	4.6796	9.89452	9.83017	7.94554	5.02097	4.94478	4.52942
ENSG00000135966	76.0032	82.1383	72.0462	48.7476	48.625	46.7862	86.398	93.2766	94.172	47.2098	44.6914	42.6667	47.3769	45.8486	48.1497
ENSG00000081320	18.8951	29.1316	24.8323	19.6245	21.2478	22.0514	25.3414	24.3539	28.2709	26.3511	26.0393	23.5632	50.1511	48.6741	51.2514
ENSG00000188674	0	0	0.0191459	0	0	0	0	0	0	0	0	0	0	0	0
ENSG00000116120	79.5138	76.6796	80.3746	71.2714	74.1223	75.4551	80.6395	86.1257	78.2382	72.3267	67.7642	73.3381	61.9123	68.1842	70.1404
ENSG00000150540	1.74614	3.25318	2.89104	5.84192	5.52246	5.38677	5.01748	3.19668	6.0332	3.84673	3.70328	3.79335	24.2452	25.0603	25.4862
ENSG00000187957	3.17982	3.52888	4.07808	23.3677	23.0298	23.9076	10.0561	6.83684	7.96692	19.3982	19.641	18.3687	6.60346	5.78573	4.9397
ENSG00000076003	32.6804	31.3923	31.7057	22.2426	22.7165	22.8585	32.8147	39.8939	36.1218	26.9477	25.5546	25.5795	52.5346	56.7977	59.2763
ENSG00000198612	82.5834	89.0674	93.6619	82.674	84.1293	86.5918	91.9447	88.8789	92.4317	81.8715	78.7771	87.3325	91.3348	93.5472	97.8749
ENSG00000186522	48.1936	62.8398	57.7058	57.9648	62.5878	61.0097	64.4439	51.7013	59.0751	57.5569	59.9892	59.6001	90.4752	90.7384	93.1814
ENSG00000172878	9.39241	14.3361	13.5745	17.5474	18.0165	15.0103	16.2168	10.7357	13.4393	16.1892	15.8213	14.7291	14.8089	14.6493	12.6693
ENSG00000136535	0	0.0735183	0.0382919	0.0432735	0.0195832	0	0	0	0.0773487	0.0205707	0.0387778	0.0341743	0.136758	0	0
ENSG00000182263	32.4599	53.5765	48.7264	72.4398	67.8361	69.2815	49.9207	29.6017	39.7572	68.3977	59.4076	50.4413	40.3632	39.3396	36.7769
ENSG00000072080	0.0735218	0.0918979	0.0574378	0	0	0	0.127025	0.0739117	0.13536	0	0.0775556	0	0	0	0
ENSG00000114948	16.3954	20.5667	19.1651	27.9547	28.2194	28.2452	34.953	29.306	35.7351	33.3657	29.5681	24.9473	72.3059	74.9118	70.9117
ENSG00000144228	12.3333	23.3604	17.3845	13.4364	15.7449	14.6068	25.9977	18.3486	24.7903	16.7446	15.0264	13.2938	24.4211	25.6658	24.7313
ENSG00000136542	4.85244	7.75618	6.64364	13.3931	12.9249	14.1024	9.50569	7.24335	10.2487	16.7446	16.7326	11.8243	23.0144	21.9824	20.6778
ENSG00000152128	2.27918	1.39685	1.81886	0.735649	0.626662	0.484204	2.3923	3.36298	2.45582	0.740546	0.736778	1.04232	0.449348	0.639121	0.443096
ENSG00000248672	0	0	0	0	0	0	0	0	0	0	0	0	0	0	0
ENSG00000163510	11.2488	34.1492	27.8382	22.4373	22.2465	21.426	27.1198	16.5932	26.1439	20.1387	19.5052	18.4712	24.3234	23.227	27.833
ENSG00000198369	60.7474	64.8799	61.4585	74.3439	73.0648	75.677	81.3593	73.3574	77.4454	78.7447	75.9463	74.6026	71.9347	68.5205	66.6941
ENSG00000162944	1.5991	2.97749	2.46983	0.952017	0.86166	0.907882	2.79454	1.60758	2.22378	2.48906	1.5705	1.41824	2.61794	2.9265	2.64216
ENSG00000163083	5.7347	5.77119	5.85866	5.97174	5.58121	6.4964	4.84811	4.45318	5.64645	8.59856	8.35661	7.60379	4.37626	4.10383	3.87298
ENSG00000144320	44.1315	74.3638	64.3686	84.1237	86.2247	84.0901	71.769	48.3198	65.1469	76.194	72.1461	60.4715	56.2662	56.5959	57.4055
ENSG00000178662	6.52506	9.07951	8.23275	16.2276	17.5269	19.0655	10.2678	7.85312	10.4421	16.9503	17.2755	14.507	17.212	17.6768	15.3771
ENSG00000144355	0.863881	1.21305	1.01473	0.670739	0.939993	0.685955	2.0324	1.62606	2.51383	1.81022	1.78378	2.17007	4.27857	3.81791	3.64323
ENSG00000144118	63.192	55.8739	56.3082	66.0137	69.5986	72.57	55.9544	62.8619	57.6635	62.6584	61.5597	64.1794	86.7241	87.0046	88.1104
ENSG00000188042	4.94434	5.80795	5.20769	16.8983	18.5453	20.3164	10.3737	8.64767	10.4421	23.6358	23.0146	21.5982	25.4956	25.7162	25.8308
ENSG00000135960	0	0	0	0	0	0	0.0423416	0.0184779	0.0386743	0	0	0.0170872	0.0976843	0.050457	0.0164109
ENSG00000249884	0.202185	0.165416	0.114876	0.238004	0.176249	0.141226	0.0635124	0.258691	0.251383	0.143995	0.0969445	0.0512615	0.234442	0.050457	0.0820547
ENSG00000163600	0	0.0735183	0	0	0	0.0201752	0	0	0	0.0205707	0.0193889	0.0170872	0.0195369	0.016819	0.0328219
ENSG00000138400	0.496272	0.514628	0.497794	0.822196	1.01833	0.807006	0.635124	0.424992	0.657464	0.781688	0.814334	0.734748	0.586106	0.706397	0.86978
ENSG00000138376	7.05809	10.4764	8.55823	10.9698	12.9836	11.3788	8.34129	6.98466	8.19896	11.2933	11.8466	9.996	12.445	13.3038	14.4252
ENSG00000115844	0.147044	0.275694	0.172313	0.12982	0.234998	0.0403503	0.338733	0.277169	0.444755	0.473127	0.349	0.54679	1.34804	0.925044	1.3457
ENSG00000170035	465.467	386.908	411.982	135.576	143.368	147.965	240.331	296.183	260.588	170.223	184.582	207.883	186.831	193.721	217.15
ENSG00000054219	0.0183805	0.0551387	0.134022	0.0649102	0.0195832	0.0403503	0.105854	0	0	0.164566	0.0193889	0.0170872	0.136758	0.185009	0.147699
ENSG00000144119	0	0	0.0382919	0	0	0	0.0635124	0.110868	0.0193372	0.0411415	0	0	0	0.016819	0.0492328
ENSG00000242441	0	0	0	0.12982	0.0391664	0	0	0	0.0386743	0	0.0193889	0.0170872	0	0.100914	0.0820547
ENSG00000163012	0	0.0183796	0	0.0649102	0	0.0605255	0.0211708	0	0	0.0822829	0.0581667	0.0170872	0.0781474	0.0840949	0.0328219
ENSG00000124019	0.0919023	0.0551387	0.0191459	0.0432735	0.0783327	0	0.317562	0.424992	0.560778	0	0.0193889	0.0170872	0.117221	0.302742	0.18052
ENSG00000118997	0.110283	0.569767	0.51694	0.389461	0.313331	0.262277	0.508099	0.406515	0.406081	0.411415	0.368389	0.23922	0.488421	0.403656	0.361041
ENSG00000175497	0.42275	0.551387	0.574378	6.51266	6.12954	7.36393	0.973856	1.10868	0.696138	1.95422	1.97767	1.82833	2.61794	2.47239	2.11701
ENSG00000115020	40.1062	75.3746	65.6131	66.9224	69.5399	68.1719	80.8724	56.3207	70.2326	64.9624	63.3241	54.8157	86.8023	81.5889	82.6291
ENSG00000174453	0	0	0.0191459	0	0	0.0403503	0	0	0	0	0	0	0.0195369	0	0
ENSG00000115109	46.7415	69.8608	59.9842	55.3901	58.2012	53.8071	81.8039	76.665	81.5255	51.6531	50.5081	43.4014	88.3457	95.0609	96.3651
ENSG00000163449	103.758	96.7133	92.1111	16.6603	16.4695	15.6761	75.982	74.6139	74.5061	29.7453	29.3548	27.4762	21.3538	21.6292	21.6132
ENSG00000136732	83.0613	53.0618	61.7648	44.1606	46.8038	56.9141	37.4935	53.3828	40.5307	47.4361	50.9152	63.5643	78.0107	77.9896	85.7636
ENSG00000154252	0.0367609	0.128657	0.210605	0.259641	0.587495	0.221927	0	0.0369559	0	0.390844	0.426556	0.23922	0.0586106	0.033638	0
ENSG00000115221	23.9314	61.1488	50.1049	58.8303	59.6895	42.3275	78.5013	37.0298	63.4066	57.1249	57.8565	44.5633	23.4442	22.7224	22.6143
ENSG00000168530	2712.2	2269.2	2585.81	5028.55	4780.47	5066.77	2542.99	2359.17	2246.57	4433.59	4230.08	4994.29	1300.08	1261.64	1354.48
ENSG00000115539	47.1091	56.0945	57.457	143.387	151.456	136.586	57.3305	46.3057	52.8098	113.139	106.251	104.522	43.3523	44.3012	44.1947
ENSG00000163082	0.349229	0.238934	0.287189	0.540919	0.391664	0.524554	0.317562	0.277169	0.13536	0.493697	0.290833	0.734748	0.664253	0.50457	0.393863
ENSG00000233608	2.04023	1.48875	1.26363	5.14955	5.60079	6.0929	2.56167	3.54776	2.91991	2.5302	2.92772	2.75103	21.0021	18.0636	18.9546
ENSG00000196872	0.40437	0.42273	0.421211	0.627466	0.411247	0.58508	0.254049	0.62825	0.328732	0.28799	0.407167	0.478441	0.957306	0.622302	0.672849
ENSG00000115183	61.5561	75.7422	71.0123	79.1472	79.5273	79.591	93.469	75.5378	88.7576	95.0779	92.3105	82.6336	80.5309	74.6931	73.6195
ENSG00000115107	2.15051	2.11365	2.10605	3.48352	2.81998	3.7324	3.85308	4.60101	4.5249	4.5667	4.80845	4.76732	8.16641	8.89724	7.99213
ENSG00000144339	8.21606	7.27831	6.66279	29.9236	31.4114	35.71	8.95524	8.94332	9.03046	26.4128	27.9782	29.1165	42.3364	46.6895	46.8533
ENSG00000144452	0	0.0551387	0.210605	0	0.0783327	0.0201752	0.0423416	0.0184779	0.0966859	0.164566	0.0387778	0.153785	0.527495	0.672759	0.459507
ENSG00000114933	14.5206	29.536	24.2005	22.0046	22.0311	23.5444	22.06	18.3301	21.0195	17.7937	19.9512	15.5152	17.8762	19.6109	17.8879
ENSG00000118246	55.3435	76.2017	72.6014	73.9977	78.2936	76.9884	74.9023	63.7119	74.2741	66.1143	65.5345	60.8987	52.0853	55.6036	59.7359
ENSG00000079246	573.103	534.533	544.127	424.967	415.594	427.128	485.298	499.957	480.335	442.373	407.865	437.278	393.062	412.822	415.853
ENSG00000198914	0.38599	0.220555	0.555232	0.173094	0.215415	0.0807006	0.296391	0.240213	0.464092	0.308561	0.329611	0.273395	0.0976843	0	0
ENSG00000115165	0.735218	1.30495	1.68484	0.540919	0.881243	0.645605	1.3761	0.960853	0.908847	2.01593	1.62867	1.00814	0.62518	0.82413	0.705671
ENSG00000136560	18.6194	37.8252	33.6777	34.5755	36.8947	32.1996	34.4237	23.855	31.5003	36.9862	34.8225	30.569	32.8805	32.3765	34.9717
ENSG00000169629	2.38946	4.76031	3.25481	2.31513	1.99748	2.29997	3.11211	2.12496	2.93925	1.70737	2.03583	1.74289	2.16859	2.85923	2.70781
ENSG00000064989	2.62841	4.24568	3.90577	4.86827	6.30578	6.61745	2.41347	1.05324	1.58565	7.38489	9.03523	8.30437	9.04557	9.48591	10.0763
ENSG00000065413	42.2934	72.195	69.4806	95.3531	92.1976	86.1479	111.125	63.3978	90.9041	115.895	118.156	94.7655	50.4442	49.2292	44.9988
ENSG00000115233	93.5565	127.223	115.775	98.2308	100.481	95.1864	111.676	91.1147	103.396	90.614	88.743	87.7597	76.7603	81.673	86.6826
ENSG00000130147	58.3396	61.9208	58.8546	160.372	156.098	159.787	80.576	79.7138	81.0421	135.417	132.969	130.802	122.125	124.309	116.452
ENSG00000168582	0	0	0	0	0	0	0	0	0	0	0	0	0	0	0
ENSG00000135916	263.925	209.196	228.296	363.519	358.842	404.593	262.264	323.087	275.903	362.538	393.304	434.014	363.776	359.674	372.2
ENSG00000198586	22.9756	43.5412	36.473	25.5963	24.009	25.7435	41.4524	30.3038	37.6495	24.294	25.1862	21.8374	37.1591	36.7327	36.8426
ENSG00000182187	0	0	0	0	0	0	0	0	0	0	0	0	0	0	0
ENSG00000182329	0.202185	0.330832	0.497794	0.151457	0.254581	0.322803	0.381074	0.277169	0.502767	0.143995	0.1745	0.222133	0.390737	0.908225	0.640027
ENSG00000196950	27.4604	58.6492	44.7249	36.2632	34.8776	34.439	50.0901	32.9092	47.9949	34.3943	35.5592	27.4762	66.7575	65.695	63.9206
ENSG00000003436	25.6775	39.6999	37.2006	36.5661	36.6793	39.3214	49.8149	30.9321	42.8125	50.8508	46.7466	38.5658	103.233	103.504	110.298
ENSG00000183840	0.680077	0.918979	0.880713	1.4713	2.11498	1.95699	0.762148	1.21954	0.870173	1.78965	2.15217	2.08464	1.44573	1.21097	1.198
ENSG00000136710	36.4117	30.4733	31.6865	28.0412	33.0564	32.3004	29.3427	33.0201	30.7654	28.2025	30.5181	34.7553	30.0086	28.6259	30.6557
ENSG00000115840	50.7301	65.8173	69.8444	118.007	117.147	117.52	82.799	69.4955	75.9564	108.799	103.924	99.1569	56.3248	58.6646	57.3399
ENSG00000079156	26.8906	34.2779	32.2418	58.4192	53.09	52.8387	50.0901	37.27	41.8843	58.9351	61.87	53.8417	18.1107	18.7027	20.6942
ENSG00000135617	110.705	67.7287	83.7826	78.7361	82.6802	95.7311	59.998	90.7821	67.5447	60.5396	70.944	94.9534	29.7742	29.7191	34.0363
ENSG00000144476	1.12121	0.643285	0.995589	11.9651	10.8295	11.2779	1.20674	1.53367	1.48896	5.71866	6.70856	6.21973	2.5984	2.35466	2.75704
ENSG00000168393	29.2249	20.7322	21.6923	10.8616	11.2016	13.6989	14.5655	21.3051	16.3979	12.1162	13.1457	16.66	24.1085	23.782	26.6186
ENSG00000241399	5.36709	6.69017	6.93083	8.52488	10.7707	9.4218	9.5692	5.58034	7.81222	8.49571	9.48117	9.38086	17.3097	19.325	19.4306
ENSG00000144445	20.7883	31.0982	27.685	18.7158	19.3286	18.5208	27.5432	18.7736	23.7847	20.2622	18.8848	17.4631	22.9753	24.2025	21.9414
ENSG00000221823	91.02	89.6372	87.2672	72.8076	74.4161	75.9191	82.312	84.6659	81.8543	62.4322	66.2906	65.085	62.9478	65.3586	69.1886
ENSG00000184898	10.3666	14.9794	14.0723	13.6744	12.0828	12.9323	14.4808	13.2672	15.7405	14.7081	13.9018	12.3882	34.2872	34.2435	31.7388
ENSG00000067066	4.06208	5.49549	6.22243	6.05829	6.95203	7.66656	7.11339	4.15754	6.76801	9.66824	8.60867	8.3898	27.0586	27.5831	27.8166
ENSG00000153820	2.20565	1.92986	2.66128	2.98587	2.66331	2.90522	1.10088	0.979331	0.986196	2.28335	2.19095	2.23842	0.761938	0.538208	0.52515
ENSG00000118242	2.86735	3.06939	2.96762	1.75258	1.76249	1.67454	2.83689	2.97495	3.51937	1.74851	1.95828	2.27259	3.80969	3.61608	3.7417
ENSG00000186889	1.76452	2.66504	2.08691	2.87769	2.99623	2.88505	2.81572	2.80865	4.15749	3.49702	3.23795	2.81938	4.0832	4.77659	4.67712
ENSG00000118231	0	0	0	0	0	0	0	0	0	0	0.0581667	0.0170872	0	0.033638	0
ENSG00000196141	183.952	196.992	183.207	187.353	183.631	197.111	189.669	178.386	185.927	188.037	186.075	179.637	168.466	170.931	171.823
ENSG00000144583	2.16889	1.7093	1.8763	1.64439	1.35124	1.33156	6.88051	8.22268	8.52769	1.52223	1.41539	1.43532	4.00506	4.70932	3.82375
ENSG00000178385	13.2891	17.6995	16.9059	25.4448	23.6369	23.9076	19.1172	16.6856	19.8786	26.9888	23.4412	19.0351	39.0933	36.3795	34.0527
ENSG00000177519	65.3609	49.0367	57.1698	33.3206	31.8227	32.946	48.5446	55.9881	48.3236	49.2052	57.6238	63.1029	13.4023	11.6219	10.4866
ENSG00000163254	0	0	0	0	0	0	0	0	0	0	0	0	0	0.016819	0
ENSG00000168918	0.716838	0.84546	0.593524	0.259641	0.332914	0.262277	0.550441	0.794551	0.367406	0.658263	0.349	0.563877	2.85238	3.06106	3.46271
ENSG00000170340	9.13509	11.138	10.0516	12.7873	13.3166	12.6296	8.32012	6.33793	7.58017	12.3836	12.9712	11.2434	17.6027	17.0376	17.9864
ENSG00000115685	129.012	104.267	114.244	87.4774	93.5293	96.3364	97.428	119.386	98.4069	85.0805	86.2612	97.0381	70.0983	71.7162	76.0647
ENSG00000125633	45.9144	65.3578	59.7928	88.451	87.6935	77.3314	70.8798	55.2121	62.5751	81.9538	82.4028	65.4268	62.3226	63.9121	58.4394
ENSG00000115368	41.6317	66.0378	60.7501	63.2226	61.3149	56.4904	61.4588	45.6405	54.9562	61.2596	59.6402	48.9377	60.5447	61.5575	58.6691
ENSG00000006607	121.182	120.129	115.603	84.0588	83.4635	87.076	119.488	129.586	121.65	78.9093	86.3194	89.0583	106.867	106.666	104.095
ENSG00000170745	1.37853	1.59902	1.30192	2.09876	2.07582	2.46137	4.40352	4.93361	5.85916	1.93365	1.95828	2.10172	2.40303	3.33016	3.11808
ENSG00000168754	3.43715	1.65416	2.10605	0.281278	0.215415	0.201752	1.18556	2.3467	1.21824	0.329132	0.445945	0.649313	0.117221	0.100914	0.0656438
ENSG00000162804	11.9289	14.2625	12.5597	14.9943	15.4315	14.2437	24.177	23.467	26.4726	26.0014	24.2167	19.3939	75.0997	69.2606	68.9588
ENSG00000180902	15.8991	16.946	14.0531	12.506	10.7316	10.6525	23.309	20.917	24.9063	9.93566	12.3701	10.8504	28.8169	25.8676	24.6328
ENSG00000171227	2.49974	2.29745	2.79531	2.48823	1.9779	2.82452	3.09094	3.99123	4.19617	2.98276	3.06345	3.34909	8.36178	9.45227	9.79734
ENSG00000136536	81.2048	166.059	146.218	153.707	161.15	149.498	180.227	128.551	162.007	139.058	134.501	119.679	136.387	140.085	139.772
ENSG00000204262	354.21	535.415	477.48	1640.32	1610.07	1552.44	1001.53	704.213	923.892	1560.29	1473.21	1183.06	2364.06	2318.16	2111.35
ENSG00000152093	0	0	0	0	0	0	0	0	0	0	0	0	0	0	0
ENSG00000115694	582.789	463.992	499.02	288.18	283.212	303.495	398.688	487.356	412.733	269.024	301.245	344.289	240.186	224.533	253.008
ENSG00000168397	141.033	110.314	118.035	156.563	154.609	162.935	120.144	144.59	128.882	121.285	135.664	151.614	85.4542	75.635	81.267
ENSG00000128641	111.404	170.691	153.799	273.315	264.099	257.879	229.237	170.126	208.899	281.654	253.025	222.629	245.227	242.177	237.548
ENSG00000168385	300.815	424.292	394.54	411.574	411.795	395.635	397.016	325.932	399.893	400.944	393.595	359.839	658.998	694.456	682.351
ENSG00000162975	73.7608	49.3675	51.5217	2.83441	2.46748	3.59118	16.2592	21.804	16.5139	6.2535	7.34839	7.62088	8.28363	7.01352	10.4538
ENSG00000150873	0.0183805	0.238934	0.172313	0.324551	0.234998	0.0807006	0.0423416	0.203257	0.116023	0.226278	0.213278	0.0854359	0.410274	0.50457	0.229753
ENSG00000162976	8.38149	12.7554	11.6216	9.49853	10.0658	8.79637	14.7772	13.5628	15.8178	10.5116	10.6057	11.5338	15.356	18.1981	17.4777
ENSG00000115159	12.6458	16.1924	15.2019	13.1551	12.2591	11.0963	13.1047	8.99875	12.1631	15.7983	14.6192	12.5762	24.5383	26.0022	24.0585
ENSG00000138386	49.811	66.1848	57.8782	38.2754	40.1259	43.074	59.6593	52.4773	56.7933	37.4593	37.1103	34.6528	74.5722	77.0141	70.3701
ENSG00000138378	0.220565	0.551387	0.382919	1.62276	1.7429	1.10963	0.80449	0.351081	0.792824	1.89251	1.745	0.803097	3.37988	4.01974	3.21655
ENSG00000284701	0	0	0	0	0	0	0	0	0	0	0	0	0	0	0
ENSG00000151665	12.2414	19.5559	15.7763	17.4392	19.8573	14.8893	16.2803	10.9389	16.0112	16.4566	16.2091	14.9	23.0144	21.0405	21.843
ENSG00000241119	0	0	0	0	0	0	0	0	0	0	0	0	0	0	0
ENSG00000167165	0.0183805	0	0	0	0	0	0.0635124	0.0184779	0	0	0	0	0	0	0
ENSG00000241635	0	0	0	0	0	0	0	0	0	0	0	0	0.175832	0.0672759	0.0820547
ENSG00000144481	0.110283	0.0367591	0.0957297	0.0216367	0.0391664	0.0605255	0.0635124	0.147823	0.0193372	0.0411415	0	0.0683487	0.214905	0.319561	0.18052
ENSG00000284479	0	0	0	0	0	0	0	0	0	0	0	0	0	0	0
ENSG00000152102	317.706	373.694	353.932	378.989	375.821	356.939	383.107	329.979	370.075	352.788	345.51	328.843	290.201	301.396	292.181
ENSG00000008869	23.3248	40.8027	36.205	35.6357	38.1089	32.7039	40.034	31.2647	39.2158	37.9736	39.9411	29.7317	50.62	52.7443	46.8204
ENSG00000218739	53.2849	66.7179	66.8385	54.0269	54.2062	54.8563	60.5908	48.0242	54.3761	60.7454	54.1338	56.849	64.9405	70.337	71.2892
ENSG00000115816	28.8022	73.941	59.6396	70.1896	67.797	67.4254	69.5249	40.633	56.0971	55.6644	58.5739	48.8522	57.0476	60.8174	64.8397
ENSG00000115825	29.1882	44.3499	38.8088	51.3007	51.0925	52.3949	53.4139	39.2656	47.7628	43.9802	47.3283	39.5055	130.369	134.518	124.559
ENSG00000115828	0.82712	1.04764	0.574378	1.75258	2.03665	2.21927	0.52927	0.923897	0.812161	2.26278	1.86133	1.64037	17.8958	19.5941	20.2511
ENSG00000163171	161.362	220.389	196.533	257.78	268.995	258.524	233.217	171.956	207.062	215.951	210.912	192.06	248.138	258.575	251.202
ENSG00000173166	113.701	169.441	148.63	142.543	138.042	137.938	204.764	161.663	190.665	149.611	148.907	134.117	105.909	106.38	106.835
ENSG00000115274	0.349229	0.624906	0.631816	0.99529	0.939993	0.484204	0.868002	0.609772	1.02487	1.02854	0.814334	0.683487	1.36758	1.26142	0.853369
ENSG00000239779	7.62789	10.3477	9.38151	12.1166	11.9066	7.56568	11.771	10.8281	12.1631	10.7585	12.913	9.7226	18.0911	17.2899	14.5237
ENSG00000204822	0.0183805	0.0183796	0.0191459	0	0	0	0	0	0	0	0	0	0	0	0
ENSG00000152254	0	0	0	0	0.0195832	0	0	0	0	0.0205707	0	0	0	0	0
ENSG00000073734	0	0	0	0.0216367	0.0391664	0.0201752	0.0211708	0	0.0193372	0.0411415	0.0775556	0	0.156295	0.0672759	0.0164109
ENSG00000081479	0.0551414	0.165416	0.287189	0.194731	0.195832	0.161401	0.190537	0.147823	0.0580115	0.370273	0.484722	0.170872	0.0976843	0.218647	0.0492328
ENSG00000170396	0.80874	1.30495	1.45509	13.4797	14.3545	14.1428	2.70986	1.2565	1.83703	11.2316	11.2262	9.8593	6.05643	5.71845	6.36745
ENSG00000254126	0	0	0	0	0	0	0.0423416	0.0739117	0.0580115	0	0	0.0170872	0.0195369	0.033638	0.0492328
ENSG00000168542	2117.78	2550.02	2486.5	10984.7	10941.1	10815	6139.57	5079.49	5989.32	8094.83	7610.92	6083.19	9537.54	9479.05	8389.08
ENSG00000132313	52.4394	62.1965	66.7427	80.5969	76.0807	73.2762	63.216	47.322	55.5364	68.5211	63.7313	66.7767	48.3342	49.1955	47.8051
ENSG00000115548	100.155	125.202	122.113	110.867	107.061	102.51	120.97	102.405	116.429	102.792	100.88	94.8338	85.4933	83.7249	85.1564
ENSG00000132330	3.1982	2.84883	2.39324	2.72623	3.11373	3.20785	2.94274	3.04886	2.16576	2.57134	3.43183	3.21239	1.54341	1.71554	1.8052
ENSG00000144488	0.82712	0.827081	0.861567	1.27657	1.21416	1.33156	1.29142	1.69997	1.46963	1.76908	2.32667	2.46055	2.09044	1.69872	2.08419
ENSG00000168427	74.7901	59.8071	72.5248	76.7455	77.8627	81.7094	58.2408	58.0577	55.227	77.8602	83.2753	90.1519	24.8313	19.7791	21.4491
ENSG00000178752	1.24987	1.41523	1.35936	1.36311	1.37082	1.14998	0.613953	0.554338	0.773487	1.50166	1.68683	1.89668	1.93415	1.26142	0.902602
ENSG00000144485	123.995	108.072	102.029	41.3045	40.7918	44.8494	92.3258	128.052	114.418	40.2775	52.6796	61.6163	39.23	33.5371	41.3884
ENSG00000204104	10.9731	14.7404	12.9044	14.4317	16.2345	13.4568	15.7087	11.1792	13.9228	15.8806	13.7855	12.7129	19.4587	19.9305	19.3157
ENSG00000156973	32.2945	29.2419	30.0783	28.2576	29.2964	27.3979	29.1945	31.3201	30.282	24.5409	25.4576	28.4331	22.5651	22.857	24.1241
ENSG00000163273	0.771979	0.349212	0.784983	0.584192	0.137082	0.58508	0.486928	0.720639	0.483429	0.143995	0.387778	0.393005	0.0195369	0.016819	0.0164109
ENSG00000144535	47.7524	42.1444	43.0784	31.7411	30.8435	30.5048	38.9331	41.8895	40.028	32.0492	32.7672	33.4909	28.348	28.6259	26.9304
ENSG00000163286	0.0735218	0.0183796	0	0	0	0	0	0	0	0	0	0	0	0	0
ENSG00000171551	1.85643	1.41523	1.53167	0.908743	0.998742	1.29121	0.465757	0.480426	0.483429	0.596551	0.601056	0.632225	0.175832	0.235466	0.311808
ENSG00000237412	1.85643	1.47037	1.70399	1.31984	1.35124	1.73506	1.07971	1.64454	1.43095	0.884541	1.27967	1.50367	0.644716	0.470932	0.836958
ENSG00000196811	229.498	343.128	292.952	175.366	162.834	128.092	451.721	336.483	464.962	212.866	225.473	175.126	127.634	121.013	118.7
ENSG00000143952	25.6775	49.8086	43.0592	43.8793	44.3167	38.01	47.2955	31.819	43.76	42.602	42.0157	34.0889	56.2075	57.5377	58.0619
ENSG00000197329	31.21	38.6339	33.0842	20.5982	19.9553	20.9216	28.6653	24.5757	27.6522	20.8587	21.5411	18.9668	35.0296	35.3199	34.6763
ENSG00000173302	0	0	0	0	0	0	0	0	0	0	0	0	0	0	0
ENSG00000075886	0	0	0	0.627466	0.411247	0.221927	0	0	0.0386743	0.0617122	0.0775556	0.23922	0.0195369	0	0
ENSG00000136002	1.19473	1.04764	1.20619	7.01031	5.83579	7.54551	3.87425	4.4347	4.44755	5.84209	6.74734	6.44186	13.9689	12.917	12.5872
ENSG00000163331	1.87481	2.04013	1.97203	0	0.0391664	0	0.423416	0.258691	0.580115	0.0205707	0.0581667	0.205046	0.0390737	0.0672759	0.0328219
ENSG00000153165	0.753599	1.83796	1.32107	0.627466	0.607079	0.605255	2.3923	2.12496	2.82323	0.8434	0.678611	0.598051	1.62156	1.79963	2.21548
ENSG00000115841	1.24987	3.40022	2.45068	6.07993	5.15038	5.97185	3.55669	1.79236	3.32599	3.94958	3.33489	3.28074	9.26047	9.58682	10.1584
ENSG00000218819	0	0	0	0	0.0195832	0.0807006	0	0	0	0	0.0193889	0.0170872	0	0	0
ENSG00000144199	20.5861	18.0671	19.3182	19.7111	20.9736	20.4374	21.5942	24.1876	22.9726	17.0531	19.1175	23.0848	14.301	13.6402	14.934
ENSG00000152256	37.8637	42.7141	36.5687	21.2689	20.8953	20.6594	29.1733	31.3201	28.6577	21.9695	21.6768	23.2386	17.3097	17.8281	17.691
ENSG00000080293	0	0.0183796	0	0.0216367	0	0	0	0	0	0	0	0	0.0195369	0.016819	0
ENSG00000244474	0	0	0	0	0	0	0	0	0	0.0617122	0.0387778	0	0.117221	0.252285	0.229753
ENSG00000138449	41.3744	57.8589	57.3612	51.1493	51.0925	52.173	90.6533	81.6355	94.3074	59.2231	64.4487	58.2331	109.563	113.444	119.094
ENSG00000115687	5.01786	5.82633	5.28428	3.67825	3.89705	2.80435	7.51563	6.65206	7.67686	4.217	4.16861	3.69083	9.26047	9.09907	8.82909
ENSG00000144036	39.3158	43.7985	44.0356	56.3854	57.927	59.4562	47.5496	44.1253	46.6413	52.2291	48.6467	47.2802	55.1135	59.9765	56.388
ENSG00000135956	82.4731	79.6203	80.7193	108.573	103.85	108.482	88.6844	83.705	90.7687	103.203	99.562	98.6955	103.252	100.023	102.027
ENSG00000168395	30.052	39.7918	35.8795	40.9367	43.5726	38.5144	39.6105	35.7363	40.9561	40.3803	41.4341	41.744	48.6468	47.7155	43.0787
ENSG00000136698	0	0	0	0	0	0	0	0	0	0	0	0	0	0	0
ENSG00000007001	0	0.0551387	0	0.0649102	0.0195832	0.0403503	0	0.0554338	0.0773487	0.123424	0.0969445	0.0341743	0.0586106	0.033638	0.0656438
ENSG00000135903	2.15051	3.23481	1.85716	6.81557	6.20787	6.53675	4.6364	4.47166	5.68513	7.83745	5.70034	5.04072	12.9139	14.5821	12.7349
ENSG00000196862	0.753599	1.45199	1.22534	0.584192	0.685411	0.746481	0.80449	0.591294	0.696138	0.740546	0.698	0.495528	0.937769	0.571845	0.68926
ENSG00000204128	0.42275	0.514628	0.287189	2.16367	2.19332	2.52189	0.486928	0.277169	0.328732	1.43995	1.45417	1.1961	0.31259	0.403656	0.393863
ENSG00000135914	0.735218	1.92986	1.60826	5.25773	6.26662	7.56568	1.736	0.886941	1.39228	6.02722	4.96356	5.12615	23.0926	23.2775	23.1066
ENSG00000156966	0.220565	0.110277	0.0765837	0.346188	0.293748	0.403503	0.127025	0.110868	0.0966859	0.308561	0.271445	0.23922	1.19175	0.891406	1.23082
ENSG00000171596	0	0	0	0	0	0	0	0.0369559	0.0193372	0	0	0	0.0976843	0.016819	0.0164109
ENSG00000142327	59.9754	42.9347	44.5334	26.8296	24.8315	28.2654	40.902	57.8729	42.0003	24.7877	29.5487	37.7627	27.1562	24.5725	26.2575
ENSG00000185176	0	0	0	0	0	0	0	0	0	0	0	0	0	0	0
ENSG00000172482	41.5031	38.8728	36.4347	5.66883	6.09037	5.62887	22.7586	34.4983	24.9643	3.82615	4.11045	5.04072	0.918232	0.689578	0.656438
ENSG00000172478	0.110283	0.165416	0.0574378	0	0	0	0.952686	1.12715	1.00553	0	0.116333	0.0512615	0	0	0
ENSG00000135925	0.588175	0.496249	0.363773	0.0216367	0.0979159	0	0.211708	0.369559	0.116023	0	0	0	0.253979	0.201828	0.18052
ENSG00000171450	1.96671	1.41523	1.45509	0.259641	0.195832	0.302627	2.32879	3.10429	2.12709	0.308561	0.484722	0.341743	0.62518	0.487751	0.607205
ENSG00000163497	0.0367609	0.0551387	0.0765837	0	0	0	0.0635124	0.0554338	0.0580115	0	0.0387778	0	0	0	0
ENSG00000163499	0	0.0551387	0	0	0	0	0	0.0184779	0.0193372	0	0	0	0	0	0
ENSG00000181378	0.0183805	0	0	0	0.0587495	0	0	0.110868	0	0	0	0.0341743	0.0195369	0.016819	0.0328219
ENSG00000163501	0	0	0.0382919	0.086547	0.117499	0.0605255	0.0423416	0.129346	0	0.185137	0.0387778	0.102523	0.0586106	0.016819	0
ENSG00000213901	0	0	0.0191459	0.108184	0.0783327	0.0403503	0.0635124	0	0.0193372	0.143995	0.0581667	0.0170872	0.195369	0.420475	0.0984657
ENSG00000115649	81.0578	61.6267	70.055	79.1688	80.5652	87.2374	60.4849	70.4564	60.9314	66.9166	76.5667	82.8728	40.9688	40.0796	44.8511
ENSG00000144567	73.7056	62.803	61.0564	61.5998	63.8607	64.5807	72.9334	88.8419	77.078	59.038	63.2854	67.0159	80.023	81.1348	85.3698
ENSG00000158552	16.5792	12.4797	14.5509	15.2539	16.7632	16.8463	11.8345	15.3736	13.8261	12.3219	16.1897	16.2328	16.5868	17.3236	17.7402
ENSG00000163521	3.56581	3.54726	3.23566	2.83441	2.54581	3.30873	3.83191	4.58253	4.40888	4.073	3.02467	3.24656	9.16279	8.54404	8.87832
ENSG00000115661	29.0595	22.9009	23.5304	21.0958	22.4032	22.7979	24.3041	30.8951	27.2267	19.0279	22.4136	23.9562	30.1844	29.4164	31.1972
[truncated: 15,698 more rows]

## Sheet: logFCFDR WT vs DMD 1
	logFC	logCPM	F	PValue	FDR	entrezgene_id	hgnc_symbol
ENSG00000175077	9.42578	-0.90115	188.801	1.16e-08	1.14e-07	132112	RTP1
ENSG00000176204	9.41476	-0.078759	216.022	7.32e-10	1.14e-08	80059	LRRTM4
ENSG00000134184	9.32057	0.778056	137.78	1.34e-08	1.29e-07	2944	GSTM1
ENSG00000188869	8.361	1.32522	690.82	1.57e-14	2.4e-12	342125	TMC3
ENSG00000196604	8.13477	0.323642	39.8393	1.98e-05	7.94e-05	728378	POTEF
ENSG00000150051	6.53533	1.02456	436.615	5.48e-13	3.34e-11	283078	MKX
ENSG00000149573	6.44944	-0.882577	36.2531	3.23e-05	0.000123269	10205	MPZL2
ENSG00000163395	6.3772	1.65819	131.065	4.34e-09	4.97e-08	91156	IGFN1
ENSG00000102195	6.13338	0.892538	86.5664	7.82e-08	5.93e-07	9248	GPR50
ENSG00000064205	6.0396	-1.70884	27.0489	0.000137455	0.000450443	8839	CCN5
ENSG00000129151	5.75357	1.09546	275.319	1.84e-11	5.58e-10	8424	BBOX1
ENSG00000050628	5.73161	-0.202514	160.263	1.02e-09	1.49e-08	5733	PTGER3
ENSG00000143839	5.67589	-0.677828	135.962	3.34e-09	4e-08	5972	REN
ENSG00000184564	5.65479	-1.64587	12.5085	0.00331862	0.00760213	84189	SLITRK6
ENSG00000187037	5.43947	-0.0677008	603.088	4.52e-14	5.17e-12	353345	GPR141
ENSG00000188133	5.36003	-0.35451	157.894	1.13e-09	1.62e-08	401498	TMEM215
ENSG00000073067	5.12987	1.70309	163.554	8.78e-10	1.32e-08	54905	CYP2W1
ENSG00000262152	4.94183	4.51937	321.273	5.72e-12	2.19e-10	283875	GREP1
ENSG00000123407	4.92538	5.22686	1322.39	9.77e-17	8.94e-14	3228	HOXC12
ENSG00000128710	4.91852	-1.45267	152.974	1.43e-09	1.96e-08	3236	HOXD10
ENSG00000178538	4.741	1.65931	257.486	3.05e-11	8.44e-10	767	CA8
ENSG00000170323	4.69566	2.831	647.568	2.6e-14	3.4e-12	2167	FABP4
ENSG00000165238	4.69183	2.64472	377.286	1.68e-12	8.02e-11	65268	WNK2
ENSG00000125618	4.68678	-1.08565	97.5721	1.16e-07	8.36e-07	7849	PAX8
ENSG00000182050	4.67774	-0.22344	128.762	4.92e-09	5.55e-08	25834	MGAT4C
ENSG00000153902	4.58769	0.96446	212.852	1.26e-10	2.7e-09	163175	LGI4
ENSG00000115297	4.49074	-0.508975	95.4071	4.02e-08	3.34e-07	3196	TLX2
ENSG00000215218	4.47764	2.79638	1093.65	4.34e-16	2.32e-13	134111	UBE2QL1
ENSG00000187323	4.44037	0.41613	89.9622	6.02e-08	4.71e-07	1630	DCC
ENSG00000128918	4.39351	5.04897	1292.13	1.17e-16	9.96e-14	8854	ALDH1A2
ENSG00000169933	4.29868	0.462736	158.579	1.1e-09	1.59e-08	9758	FRMPD4
ENSG00000142910	4.27267	3.98125	387.373	1.37e-12	6.8e-11	64129	TINAGL1
ENSG00000173698	4.27167	4.58504	1513.84	3.37e-17	4.63e-14	10149	ADGRG2
ENSG00000164619	4.19324	1.81438	314.946	6.65e-12	2.43e-10	168667	BMPER
ENSG00000215912	4.1866	1.1717	111.778	1.34e-08	1.29e-07	100287898	TTC34
ENSG00000104332	4.18295	7.68162	2835.67	2.38e-19	2.83e-15	6422	SFRP1
ENSG00000163833	4.14123	-0.271223	189.517	2.98e-10	5.49e-09	51725	FBXO40
ENSG00000164099	4.12536	5.3797	962.792	1.18e-15	4.12e-13	8492	PRSS12
ENSG00000163377	4.10715	4.35074	1046.64	6.13e-16	2.6e-13	151647	TAFA4
ENSG00000185565	4.09578	3.50453	1107.74	3.93e-16	2.26e-13	4045	LSAMP
ENSG00000057593	4.05835	0.93301	232.954	6.45e-11	1.56e-09	2155	F7
ENSG00000181634	4.04319	2.80913	481.298	2.59e-13	1.94e-11	9966	TNFSF15
ENSG00000163618	4.03723	2.66917	137.929	3.01e-09	3.65e-08	8618	CADPS
ENSG00000171873	4.03492	0.501086	231.298	6.8e-11	1.63e-09	146	ADRA1D
ENSG00000165929	4.01225	0.402472	321.779	5.65e-12	2.18e-10	123036	TC2N
ENSG00000185860	3.95433	1.12558	378.484	1.64e-12	7.86e-11	339512	CCDC190
ENSG00000184292	3.94488	-0.35617	98.1069	3.32e-08	2.85e-07	4070	TACSTD2
ENSG00000173868	3.91147	0.603797	229.868	7.13e-11	1.68e-09	162466	PHOSPHO1
ENSG00000187634	3.89738	4.60585	540.787	1.05e-13	9.7e-12	148398	SAMD11
ENSG00000197410	3.87058	2.28382	516.865	1.49e-13	1.25e-11	54798	DCHS2
ENSG00000112280	3.85611	-0.659968	70.162	3.18e-07	2.02e-06	1297	COL9A1
ENSG00000179399	3.84779	1.77174	461.981	3.55e-13	2.47e-11	2262	GPC5
ENSG00000135116	3.84049	-0.476837	75.576	1.95e-07	1.33e-06	8739	HRK
ENSG00000158473	3.84018	2.25867	454.263	4.04e-13	2.71e-11	912	CD1D
ENSG00000130876	3.83974	-0.0721964	46.9861	4e-06	1.92e-05	56301	SLC7A10
ENSG00000123364	3.83842	2.78006	419.598	7.44e-13	4.17e-11	3229	HOXC13
ENSG00000038295	3.82614	0.982877	63.115	6.33e-07	3.72e-06	7092	TLL1
ENSG00000154864	3.80254	6.05012	496.903	2.02e-13	1.62e-11	63895	PIEZO2
ENSG00000175497	3.72223	1.1287	265.867	2.39e-11	6.95e-10	57628	DPP10
ENSG00000133110	3.70823	8.53809	98.596	3.21e-08	2.77e-07	10631	POSTN
ENSG00000174080	3.68992	2.82012	863.876	2.75e-15	6.68e-13	8722	CTSF
ENSG00000197465	3.67413	-0.117632	134.542	3.6e-09	4.26e-08	2996	GYPE
ENSG00000187123	3.6667	4.75595	1772.2	9.75e-18	3.86e-14	130574	LYPD6
ENSG00000145526	3.6664	1.59942	131.769	4.18e-09	4.81e-08	1016	CDH18
ENSG00000144476	3.65078	2.04824	284.259	1.45e-11	4.57e-10	57007	ACKR3
ENSG00000123388	3.64272	2.66169	1053.14	5.84e-16	2.59e-13	3227	HOXC11
ENSG00000005187	3.6109	0.00502118	339.632	3.75e-12	1.55e-10	6296	ACSM3
ENSG00000158258	3.6009	9.54747	413.539	8.32e-13	4.54e-11	64084	CLSTN2
ENSG00000170396	3.59348	2.70323	266.325	2.36e-11	6.89e-10	91752	ZNF804A
ENSG00000115380	3.58105	7.59278	854.264	3e-15	7e-13	2202	EFEMP1
ENSG00000179256	3.54415	0.0490887	121.959	7.24e-09	7.63e-08	440087	SMCO3
ENSG00000070731	3.54137	-0.833644	82.509	1.08e-07	7.9e-07	10610	ST6GALNAC2
ENSG00000150556	3.51748	2.34501	244.418	4.5e-11	1.17e-09	130576	LYPD6B
ENSG00000138669	3.5174	1.09828	213.069	1.25e-10	2.69e-09	5593	PRKG2
ENSG00000145287	3.49534	0.323871	68.1196	3.86e-07	2.4e-06	51316	PLAC8
ENSG00000104899	3.47553	0.290747	45.5763	4.81e-06	2.26e-05	268	AMH
ENSG00000142549	3.45479	0.524684	162.558	9.18e-10	1.37e-08	402665	IGLON5
ENSG00000197584	3.45412	-0.629725	122.672	6.95e-09	7.37e-08	10242	KCNMB2
ENSG00000151090	3.44134	2.63322	256.815	3.11e-11	8.57e-10	7068	THRB
ENSG00000171243	3.42381	4.61769	833.226	3.65e-15	8.35e-13	25928	SOSTDC1
ENSG00000148357	3.42274	1.36703	163.707	8.72e-10	1.31e-08	256158	HMCN2
ENSG00000137571	3.41982	0.532213	122.495	7.02e-09	7.44e-08	81796	SLCO5A1
ENSG00000174469	3.36797	2.58469	289.789	1.25e-11	4.09e-10	26047	CNTNAP2
ENSG00000127954	3.36324	4.40821	637.529	2.94e-14	3.72e-12	79689	STEAP4
ENSG00000109072	3.35546	-0.414573	33.225	2.97e-05	0.000114507	7448	VTN
ENSG00000146374	3.34331	2.08474	307.614	7.95e-12	2.83e-10	84870	RSPO3
ENSG00000180818	3.32646	3.81087	755.75	7.82e-15	1.43e-12	3226	HOXC10
ENSG00000109625	3.32238	-0.316545	74.536	2.13e-07	1.44e-06	8532	CPZ
ENSG00000204882	3.28898	-0.817868	53.9208	1.72e-06	9.01e-06	2843	GPR20
ENSG00000183378	3.28221	-1.46077	18.9013	0.000505415	0.00143925	341277	OVCH2
ENSG00000185742	3.27634	3.42586	549.73	9.27e-14	8.89e-12	399947	C11orf87
ENSG00000140795	3.26834	5.02522	1070.12	5.15e-16	2.55e-13	91807	MYLK3
ENSG00000000005	3.26354	2.81206	207.465	1.53e-10	3.16e-09	64102	TNMD
ENSG00000101489	3.25921	1.06592	147.385	1.87e-09	2.45e-08	56853	CELF4
ENSG00000093010	3.24634	4.72364	428.354	6.35e-13	3.72e-11	1312	COMT
ENSG00000113196	3.24611	-0.972081	67.5245	4.08e-07	2.52e-06	9421	HAND1
ENSG00000151834	3.24502	0.182029	215.042	1.17e-10	2.54e-09	2555	GABRA2
ENSG00000178343	3.23999	3.58699	858.917	2.88e-15	6.85e-13	152573	SHISA3
ENSG00000064692	3.23704	4.24357	1326.03	9.57e-17	8.94e-14	9627	SNCAIP
ENSG00000156466	3.23588	2.88396	567.291	7.27e-14	7.51e-12	392255	GDF6
ENSG00000169306	3.2116	-0.817711	55.4149	1.45e-06	7.73e-06	11141	IL1RAPL1
ENSG00000138615	3.20725	5.66484	756.248	7.78e-15	1.43e-12	8483	CILP
ENSG00000198910	3.16463	4.00731	318.942	6.04e-12	2.25e-10	3897	L1CAM
ENSG00000105877	3.16014	0.0611091	125.095	6.05e-09	6.58e-08	8701	DNAH11
ENSG00000107984	3.15556	3.18581	340.535	3.67e-12	1.53e-10	22943	DKK1
ENSG00000154263	3.1522	-0.240897	19.6594	0.000422708	0.00122695	10349	ABCA10
ENSG00000123999	3.14951	0.804676	90.412	5.82e-08	4.57e-07	3623	INHA
ENSG00000184347	3.14752	7.27948	757.542	7.68e-15	1.43e-12	6586	SLIT3
ENSG00000134198	3.14711	0.194313	73.2362	2.4e-07	1.58e-06	10100	TSPAN2
ENSG00000154856	3.13582	4.4882	871.844	2.56e-15	6.62e-13	147495	APCDD1
ENSG00000021645	3.1291	1.17054	164.492	8.42e-10	1.28e-08	9369	NRXN3
ENSG00000105290	3.12255	4.08334	274.401	1.89e-11	5.69e-10	333	APLP1
ENSG00000048540	3.1143	3.82655	477.022	2.77e-13	2.02e-11	55885	LMO3
ENSG00000103175	3.10659	0.65349	251.301	3.66e-11	9.83e-10	58189	WFDC1
ENSG00000184226	3.10586	4.64282	207.449	1.53e-10	3.16e-09	5101	PCDH9
ENSG00000079931	3.09732	3.80188	1018.43	7.59e-16	3.11e-13	26002	MOXD1
ENSG00000157551	3.06515	2.33	359.005	2.46e-12	1.11e-10	3772	KCNJ15
ENSG00000144908	3.06215	0.617164	145.794	2.02e-09	2.61e-08	10840	ALDH1L1
ENSG00000091262	3.05535	0.758167	145.157	2.09e-09	2.67e-08	368	ABCC6
ENSG00000179528	3.05192	0.927996	143.054	2.32e-09	2.93e-08	85474	LBX2
ENSG00000138650	3.03939	2.06337	339.916	3.72e-12	1.55e-10	57575	PCDH10
ENSG00000182836	3.03112	0.313729	24.2367	0.000155575	0.000502618	345557	PLCXD3
ENSG00000125378	3.02519	5.17638	1052.06	5.89e-16	2.59e-13	652	BMP4
ENSG00000091986	3.02053	8.56279	1598.15	2.2e-17	4.36e-14	151887	CCDC80
ENSG00000156113	3.01725	5.50989	624.745	3.44e-14	4.14e-12	3778	KCNMA1
ENSG00000184408	3.00084	0.103691	117.478	9.44e-09	9.56e-08	3751	KCND2
ENSG00000163145	2.98807	2.8289	333.507	4.3e-12	1.73e-10	114905	C1QTNF7
ENSG00000170214	2.97805	2.38059	416.197	7.92e-13	4.36e-11	147	ADRA1B
ENSG00000177181	2.97539	0.403358	111.922	1.33e-08	1.28e-07	284716	RIMKLA
ENSG00000102287	2.96606	3.43994	44.7936	5.33e-06	2.47e-05	2564	GABRE
ENSG00000147408	2.95328	5.23451	698.129	1.45e-14	2.27e-12	55790	CSGALNACT1
ENSG00000171724	2.94837	4.25276	512.072	1.6e-13	1.32e-11	57687	VAT1L
ENSG00000152661	2.94632	7.30317	1064.05	5.39e-16	2.56e-13	2697	GJA1
ENSG00000113763	2.94425	1.44125	163.168	8.94e-10	1.34e-08	90249	UNC5A
ENSG00000177990	2.93887	2.80359	74.2005	2.2e-07	1.48e-06	283417	DPY19L2
ENSG00000147041	2.91678	-0.477714	33.4029	2.89e-05	0.000111542	94122	SYTL5
ENSG00000184838	2.91069	4.19355	970.421	1.11e-15	3.99e-13	51334	PRR16
ENSG00000005108	2.89629	3.43107	360.576	2.37e-12	1.09e-10	221981	THSD7A
ENSG00000079101	2.89288	0.728075	133.428	3.82e-09	4.47e-08	27098	CLUL1
ENSG00000075388	2.89275	4.35948	521.66	1.39e-13	1.19e-11	2249	FGF4
ENSG00000141526	2.88695	4.59652	450.317	4.32e-13	2.79e-11	9123	SLC16A3
ENSG00000139211	2.8849	1.99531	206.033	1.61e-10	3.3e-09	347902	AMIGO2
ENSG00000114279	2.88327	2.13829	155.265	1.28e-09	1.79e-08	2257	FGF12
ENSG00000105963	2.88237	0.342982	125.673	5.85e-09	6.39e-08	11033	ADAP1
ENSG00000156219	2.87603	5.44661	113.338	1.21e-08	1.19e-07	419	ART3
ENSG00000165124	2.87393	7.80582	140.253	2.67e-09	3.3e-08	79987	SVEP1
ENSG00000133392	2.86035	2.09643	220.638	9.67e-11	2.16e-09	4629	MYH11
ENSG00000182463	2.85653	4.28164	655.142	2.38e-14	3.18e-12	128553	TSHZ2
ENSG00000244242	2.84495	-0.62925	46.4642	4.28e-06	2.04e-05	402778	IFITM10
ENSG00000196549	2.8441	7.33069	176.313	5.07e-10	8.52e-09	4311	MME
ENSG00000134245	2.84244	5.28561	145.904	2.01e-09	2.6e-08	7482	WNT2B
ENSG00000101938	2.82707	1.89614	126.12	5.71e-09	6.27e-08	91851	CHRDL1
ENSG00000166923	2.824	4.97471	479.756	2.65e-13	1.95e-11	26585	GREM1
ENSG00000182752	2.82253	5.05231	269.544	2.16e-11	6.4e-10	5069	PAPPA
ENSG00000180875	2.77903	1.75964	174.134	5.56e-10	9.13e-09	64388	GREM2
ENSG00000120594	2.77513	5.15875	349.384	3.02e-12	1.32e-10	84898	PLXDC2
ENSG00000164756	2.7644	0.397369	10.0766	0.00680704	0.0143389	169026	SLC30A8
ENSG00000126259	2.75951	-0.618959	120.48	7.9e-09	8.2e-08	84063	KIRREL2
ENSG00000213949	2.75142	6.57322	186.822	3.32e-10	5.98e-09	3672	ITGA1
ENSG00000196517	2.74749	2.74788	116.508	1e-08	1e-07	6536	SLC6A9
ENSG00000089199	2.74595	1.31675	216.692	1.11e-10	2.43e-09	1114	CHGB
ENSG00000138759	2.73872	7.58546	126.641	5.54e-09	6.11e-08	80144	FRAS1
ENSG00000187957	2.73863	3.57568	428.725	6.31e-13	3.71e-11	92737	DNER
ENSG00000084674	2.7184	-0.529331	40.5434	9.61e-06	4.18e-05	338	APOB
ENSG00000162551	2.70188	3.36832	371.137	1.9e-12	8.95e-11	249	ALPL
ENSG00000142408	2.69663	0.887873	56.1436	1.33e-06	7.18e-06	59283	CACNG8
ENSG00000130045	2.69315	-0.714499	44.7941	5.33e-06	2.47e-05	158046	NXNL2
ENSG00000261115	2.69131	4.06006	447.175	4.56e-13	2.88e-11	100507421	TMEM178B
ENSG00000198785	2.69054	1.32295	118.781	8.73e-09	8.92e-08	116443	GRIN3A
ENSG00000082497	2.68185	4.77016	640.546	2.83e-14	3.65e-12	56256	SERTAD4
ENSG00000154556	2.67925	7.98192	479.729	2.66e-13	1.95e-11	8470	SORBS2
ENSG00000144810	2.67245	7.09499	128.984	4.86e-09	5.49e-08	1295	COL8A1
ENSG00000112414	2.6664	4.97446	173.01	5.83e-10	9.48e-09	57211	ADGRG6
ENSG00000204248	2.66508	3.65932	351.949	2.86e-12	1.26e-10	1302	COL11A2
ENSG00000102053	2.61967	1.21783	112.985	1.24e-08	1.22e-07	340554	ZC3H12B
ENSG00000134363	2.61495	3.82245	579.4	6.17e-14	6.61e-12	10468	FST
ENSG00000175445	2.60975	4.45545	133.839	3.74e-09	4.4e-08	4023	LPL
ENSG00000101333	2.60505	4.35594	216.221	1.12e-10	2.46e-09	5332	PLCB4
ENSG00000188729	2.60151	4.61559	87.4115	7.32e-08	5.61e-07	344901	OSTN
ENSG00000204518	2.59976	-0.559645	37.8768	1.42e-05	5.92e-05	343066	AADACL4
ENSG00000170891	2.59452	1.40958	122.986	6.82e-09	7.26e-08	54360	CYTL1
ENSG00000136002	2.59328	2.57143	315.254	6.6e-12	2.42e-10	50649	ARHGEF4
ENSG00000197893	2.59114	2.26733	140.638	2.62e-09	3.26e-08	4892	NRAP
ENSG00000233024	2.58978	-0.327662	19.7139	0.000417378	0.00121385	105376752	NPIPA9
ENSG00000254656	2.58572	7.80772	265.849	2.4e-11	6.95e-10	388015	RTL1
ENSG00000107796	2.56752	7.15452	439.494	5.21e-13	3.21e-11	59	ACTA2
ENSG00000128510	2.56074	5.87188	207.32	1.54e-10	3.17e-09	51200	CPA4
ENSG00000169436	2.55764	6.16807	150.212	4.16e-08	3.43e-07	169044	COL22A1
ENSG00000171189	2.55745	2.93807	91.6148	5.31e-08	4.23e-07	2897	GRIK1
ENSG00000129951	2.55552	1.39552	147.348	1.87e-09	2.45e-08	79948	PLPPR3
ENSG00000006071	2.55181	0.660125	54.9377	1.53e-06	8.11e-06	6833	ABCC8
ENSG00000167641	2.5511	2.02836	79.2444	1.42e-07	1e-06	94274	PPP1R14A
ENSG00000140092	2.54815	6.71231	1649.67	1.71e-17	4.23e-14	10516	FBLN5
ENSG00000178235	2.54711	3.69281	200.483	1.97e-10	3.94e-09	114798	SLITRK1
ENSG00000130649	2.54199	-0.118068	41.4585	8.43e-06	3.73e-05	1571	CYP2E1
ENSG00000174804	2.53671	5.56524	624.639	3.44e-14	4.14e-12	8322	FZD4
ENSG00000174938	2.53489	4.31714	282.576	1.51e-11	4.77e-10	26470	SEZ6L2
ENSG00000156049	2.5302	1.19772	127.401	5.31e-09	5.91e-08	9630	GNA14
ENSG00000154188	2.52769	5.15575	149.979	1.65e-09	2.22e-08	284	ANGPT1
ENSG00000186038	2.51802	-0.368215	108.011	1.7e-08	1.59e-07	285242	HTR3E
ENSG00000204128	2.51403	-0.238964	98.3468	3.26e-08	2.82e-07	257407	C2orf72
ENSG00000137573	2.51282	7.143	450.792	4.29e-13	2.79e-11	23213	SULF1
ENSG00000171303	2.51175	2.76593	212.938	1.26e-10	2.7e-09	3777	KCNK3
ENSG00000134762	2.51103	4.01027	159.849	1.04e-09	1.51e-08	1825	DSC3
ENSG00000160801	2.5036	3.75604	247.559	4.09e-11	1.08e-09	5745	PTH1R
ENSG00000154415	2.50108	2.91908	68.5098	3.72e-07	2.33e-06	5506	PPP1R3A
ENSG00000253873	2.4982	1.82398	284.352	1.44e-11	4.57e-10	56105	PCDHGA11
ENSG00000152049	2.48864	2.95914	244.963	4.43e-11	1.16e-09	23704	KCNE4
ENSG00000120669	2.48726	4.01385	258.774	2.93e-11	8.24e-10	54937	SOHLH2
ENSG00000136040	2.48615	4.93269	230.901	6.89e-11	1.64e-09	10154	PLXNC1
ENSG00000144331	2.48252	3.25328	872.506	2.55e-15	6.62e-13	151126	ZNF385B
ENSG00000092758	2.48189	3.77343	188.87	3.06e-10	5.59e-09	1299	COL9A3
ENSG00000163064	2.47488	2.16524	223.038	8.92e-11	2.03e-09	2019	EN1
ENSG00000164764	2.4696	4.8429	124.111	6.4e-09	6.88e-08	157869	SBSPON
ENSG00000164120	2.46393	1.19047	178.894	4.56e-10	7.79e-09	3248	HPGD
ENSG00000196159	2.46393	6.3363	161.932	9.44e-10	1.41e-08	79633	FAT4
ENSG00000159212	2.46229	0.17315	121.767	7.32e-09	7.71e-08	54102	CLIC6
ENSG00000168386	2.46159	5.82795	172.486	5.96e-10	9.65e-09	11259	FILIP1L
ENSG00000136999	2.46138	2.22531	145.816	2.02e-09	2.61e-08	4856	CCN3
ENSG00000163251	2.45805	4.02473	535.646	1.13e-13	1.01e-11	7855	FZD5
ENSG00000049323	2.45196	7.33369	279.01	1.66e-11	5.13e-10	4052	LTBP1
ENSG00000148677	2.45064	7.04781	136.714	3.21e-09	3.86e-08	27063	ANKRD1
ENSG00000130762	2.43973	-0.572768	52.2493	2.09e-06	1.07e-05	27237	ARHGEF16
ENSG00000173114	2.42991	1.843	158.091	1.12e-09	1.62e-08	54674	LRRN3
ENSG00000181856	2.42935	3.56565	344.301	3.38e-12	1.44e-10	6517	SLC2A4
ENSG00000188659	2.4219	1.06184	111.463	1.37e-08	1.31e-07	283726	SAXO2
ENSG00000116254	2.42026	-0.0330085	62.2005	6.95e-07	4.02e-06	26038	CHD5
ENSG00000183873	2.41477	4.03519	450.043	4.34e-13	2.79e-11	6331	SCN5A
ENSG00000119508	2.41165	3.79847	617.213	3.78e-14	4.45e-12	8013	NR4A3
ENSG00000164879	2.41148	7.22187	343.825	3.41e-12	1.45e-10	761	CA3
ENSG00000176971	2.40777	5.37572	806.137	4.73e-15	1.02e-12	387758	FIBIN
ENSG00000180543	2.40539	5.76012	1486.45	3.9e-17	4.63e-14	85453	TSPYL5
ENSG00000086696	2.39378	-0.130905	61.2459	7.67e-07	4.39e-06	3294	HSD17B2
ENSG00000166448	2.37859	0.859298	163.896	8.65e-10	1.31e-08	222865	TMEM130
ENSG00000185477	2.37761	0.626513	112.944	1.24e-08	1.22e-07	285513	GPRIN3
ENSG00000120693	2.37612	5.85146	485.198	2.43e-13	1.88e-11	4093	SMAD9
ENSG00000157470	2.37416	0.509194	152.625	1.45e-09	1.98e-08	145773	FAM81A
ENSG00000092445	2.36656	4.32821	407.175	9.37e-13	5.02e-11	7301	TYRO3
ENSG00000120949	2.36627	0.360467	46.5834	4.21e-06	2.01e-05	943	TNFRSF8
ENSG00000166147	2.36333	10.1131	103.158	2.34e-08	2.1e-07	2200	FBN1
ENSG00000166510	2.35755	1.02719	106.28	1.91e-08	1.76e-07	80323	CCDC68
ENSG00000106069	2.355	4.88718	350.607	2.94e-12	1.29e-10	1124	CHN2
ENSG00000184005	2.35015	4.41463	422.264	7.09e-13	4.05e-11	256435	ST6GALNAC3
ENSG00000169783	2.34168	1.63053	172.268	6.01e-10	9.71e-09	84894	LINGO1
ENSG00000151632	2.3308	3.88516	631.125	3.18e-14	3.98e-12	1646	AKR1C2
ENSG00000176771	2.32946	2.40462	329.468	4.72e-12	1.87e-10	344148	NCKAP5
ENSG00000146938	2.32554	2.78426	261.055	2.75e-11	7.76e-10	57502	NLGN4X
ENSG00000106436	2.32278	2.35768	205.219	1.66e-10	3.38e-09	93408	MYL10
ENSG00000168672	2.32245	2.41925	217.377	1.08e-10	2.39e-09	157638	LRATD2
ENSG00000162545	2.32054	0.440899	68.4315	3.74e-07	2.34e-06	55450	CAMK2N1
ENSG00000139988	2.30977	2.53704	298.645	9.95e-12	3.42e-10	145226	RDH12
ENSG00000137834	2.30888	2.85657	294.002	1.12e-11	3.8e-10	4091	SMAD6
ENSG00000162496	2.30278	5.80126	393.127	1.23e-12	6.31e-11	9249	DHRS3
ENSG00000142552	2.30255	4.38399	348.508	3.08e-12	1.33e-10	57333	RCN3
ENSG00000183691	2.29974	3.15941	440.176	5.15e-13	3.19e-11	9241	NOG
ENSG00000164106	2.29829	1.77921	123.292	6.71e-09	7.16e-08	11341	SCRG1
ENSG00000184470	2.29105	3.8558	281.662	1.55e-11	4.85e-10	10587	TXNRD2
ENSG00000250722	2.28957	5.74464	305.664	8.35e-12	2.92e-10	6414	SELENOP
ENSG00000136960	2.28868	3.88317	525.413	1.32e-13	1.16e-11	5168	ENPP2
ENSG00000151067	2.28623	3.48493	449.504	4.38e-13	2.79e-11	100874369	CACNA1C
ENSG00000265107	2.28491	6.51529	729.431	1.03e-14	1.7e-12	2702	GJA5
ENSG00000113231	2.28361	1.0999	127.831	5.19e-09	5.79e-08	8622	PDE8B
ENSG00000166482	2.28271	6.92476	450.405	4.32e-13	2.79e-11	4239	MFAP4
ENSG00000163393	2.28004	2.08962	152.818	1.44e-09	1.97e-08	55356	SLC22A15
ENSG00000136404	2.27808	4.24233	167.803	7.29e-10	1.14e-08	53346	TM6SF1
ENSG00000136235	2.2774	5.13852	299.331	9.78e-12	3.37e-10	10457	GPNMB
ENSG00000166033	2.27534	6.02957	865.099	2.72e-15	6.68e-13	5654	HTRA1
ENSG00000185950	2.27514	4.93067	269.724	2.15e-11	6.38e-10	8660	IRS2
ENSG00000187510	2.27357	1.12288	56.699	1.25e-06	6.8e-06	440107	PLEKHG7
ENSG00000145244	2.2679	4.30469	292.387	1.17e-11	3.89e-10	10699	CORIN
ENSG00000156006	2.26586	-0.251019	35.0557	2.21e-05	8.77e-05	10	NAT2
ENSG00000148408	2.26498	1.57399	111.081	1.4e-08	1.34e-07	774	CACNA1B
ENSG00000160219	2.25506	2.05749	222.812	8.99e-11	2.04e-09	139716	GAB3
ENSG00000165197	2.25337	2.87482	232.392	6.57e-11	1.58e-09	2277	VEGFD
ENSG00000040731	2.25196	1.9209	48.7867	3.18e-06	1.57e-05	1008	CDH10
ENSG00000164850	2.24388	0.377133	78.9921	1.45e-07	1.02e-06	2852	GPER1
ENSG00000142303	2.23939	3.5234	321.155	5.74e-12	2.19e-10	81794	ADAMTS10
ENSG00000125355	2.23457	7.11302	505.606	1.77e-13	1.43e-11	55026	TMEM255A
ENSG00000125675	2.23228	2.53434	214.227	1.2e-10	2.6e-09	2892	GRIA3
ENSG00000168542	2.22996	12.6544	386.939	1.38e-12	6.8e-11	1281	COL3A1
ENSG00000183837	2.22735	2.89026	276.585	1.78e-11	5.42e-10	29944	PNMA3
ENSG00000146674	2.2264	7.68515	1504.44	3.54e-17	4.63e-14	3486	IGFBP3
ENSG00000134343	2.22521	-0.098804	37.2397	1.57e-05	6.47e-05	63982	ANO3
ENSG00000106006	2.21833	1.23848	172.536	5.94e-10	9.64e-09	3203	HOXA6
ENSG00000033122	2.20656	-0.220053	40.4816	9.69e-06	4.21e-05	57554	LRRC7
ENSG00000135643	2.20386	4.32942	449.43	4.39e-13	2.79e-11	27345	KCNMB4
ENSG00000135914	2.20245	2.63917	84.9016	8.92e-08	6.63e-07	3357	HTR2B
ENSG00000101115	2.20234	2.66724	108.586	1.64e-08	1.55e-07	57167	SALL4
ENSG00000078081	2.20112	-0.021947	93.3786	4.66e-08	3.8e-07	27074	LAMP3
ENSG00000132639	2.1999	4.29822	84.9927	8.85e-08	6.59e-07	6616	SNAP25
ENSG00000143341	2.19467	4.18131	79.9203	1.34e-07	9.56e-07	83872	HMCN1
ENSG00000174939	2.19399	-0.0592911	16.1217	0.00101071	0.00265849	253982	ASPHD1
ENSG00000101349	2.1925	0.207573	41.0397	8.95e-06	3.93e-05	57144	PAK5
ENSG00000185133	2.18772	0.296802	159.94	1.03e-09	1.5e-08	27124	INPP5J
ENSG00000166592	2.18179	2.70347	235.111	6.02e-11	1.47e-09	6236	RRAD
ENSG00000168702	2.17315	1.95824	98.9205	3.14e-08	2.72e-07	53353	LRP1B
ENSG00000102109	2.16842	-0.269342	45.0452	5.16e-06	2.4e-05	27344	PCSK1N
ENSG00000100385	2.1609	-0.359618	36.7546	1.69e-05	6.91e-05	3560	IL2RB
ENSG00000144339	2.15994	4.41973	483.698	2.49e-13	1.91e-11	23671	TMEFF2
ENSG00000137558	2.1572	8.49602	126.72	5.52e-09	6.09e-08	51050	PI15
ENSG00000114200	2.15559	4.09206	157.368	1.16e-09	1.66e-08	590	BCHE
ENSG00000186417	2.15111	-0.867058	76.4471	1.8e-07	1.24e-06	342035	GLDN
ENSG00000053108	2.14984	1.27072	71.6709	2.76e-07	1.79e-06	23105	FSTL4
ENSG00000075213	2.14418	5.06359	131.265	4.29e-09	4.93e-08	10371	SEMA3A
ENSG00000221866	2.14247	2.65226	161.182	9.77e-10	1.44e-08	91584	PLXNA4
ENSG00000075223	2.12604	7.83797	165.35	8.11e-10	1.24e-08	10512	SEMA3C
ENSG00000143473	2.12307	1.24572	133.496	3.81e-09	4.46e-08	3756	KCNH1
ENSG00000197385	2.12271	-0.167104	35.69	2e-05	8e-05	344787	ZNF860
ENSG00000106688	2.12195	2.35507	226.338	8e-11	1.86e-09	6505	SLC1A1
ENSG00000172345	2.11887	2.43109	215.817	1.14e-10	2.49e-09	80765	STARD5
ENSG00000168487	2.11733	6.95678	582.522	5.92e-14	6.46e-12	649	BMP1
ENSG00000146250	2.11657	4.61061	278.506	1.69e-11	5.17e-10	167681	PRSS35
ENSG00000115602	2.11435	-0.573331	29.1298	6.06e-05	0.000216771	9173	IL1RL1
ENSG00000161243	2.10752	2.29165	224.926	8.38e-11	1.92e-09	126433	FBXO27
ENSG00000166402	2.10489	5.65173	770.105	6.75e-15	1.38e-12	7275	TUB
ENSG00000132622	2.1035	0.761965	117.884	9.21e-09	9.36e-08	116835	HSPA12B
ENSG00000105696	2.0977	3.79391	268.191	2.24e-11	6.6e-10	25789	TMEM59L
ENSG00000167601	2.09644	5.05672	971.646	1.1e-15	3.99e-13	558	AXL
ENSG00000156234	2.08801	1.48774	76.0224	1.87e-07	1.28e-06	10563	CXCL13
ENSG00000260230	2.086	1.4153	95.707	3.94e-08	3.28e-07	23732	FRRS1L
ENSG00000101825	2.08456	7.10379	225.432	8.24e-11	1.91e-09	25878	MXRA5
ENSG00000070193	2.08264	3.15821	215.268	1.16e-10	2.52e-09	2255	FGF10
ENSG00000142871	2.08169	7.28572	580.521	6.08e-14	6.57e-12	3491	CCN1
ENSG00000215788	2.07708	1.75448	64.055	5.75e-07	3.42e-06	8718	TNFRSF25
ENSG00000184378	2.07337	1.97651	174.044	5.58e-10	9.15e-09	84517	ACTRT3
ENSG00000163347	2.07204	0.595523	99.4624	3.02e-08	2.63e-07	9076	CLDN1
ENSG00000078399	2.0702	1.68803	125.571	5.89e-09	6.42e-08	3205	HOXA9
ENSG00000133106	2.06931	3.30501	131.682	4.2e-09	4.83e-08	94240	EPSTI1
ENSG00000178115	2.06816	-0.0416959	21.1196	0.000302978	0.000914471	728047	GOLGA8Q
ENSG00000136205	2.06783	7.14859	629.217	3.25e-14	4.03e-12	64759	TNS3
ENSG00000150687	2.06739	5.61191	595.141	5.01e-14	5.62e-12	11098	PRSS23
ENSG00000185483	2.06506	5.46112	257.982	3e-11	8.39e-10	4919	ROR1
ENSG00000170382	2.06319	1.76452	113.833	1.18e-08	1.16e-07	10446	LRRN2
ENSG00000116106	2.06021	4.89981	268.657	2.21e-11	6.55e-10	2043	EPHA4
ENSG00000165300	2.0563	2.10678	148.397	1.78e-09	2.36e-08	26050	SLITRK5
ENSG00000177283	2.05275	4.0248	542.992	1.02e-13	9.55e-12	8325	FZD8
ENSG00000182272	2.0487	3.56298	282.135	1.53e-11	4.81e-10	338707	B4GALNT4
ENSG00000159556	2.04812	1.5064	174.289	5.52e-10	9.08e-09	64843	ISL2
ENSG00000154265	2.04796	3.744	32.0599	3.62e-05	0.000136446	23461	ABCA5
ENSG00000104213	2.04302	5.72749	359.225	2.44e-12	1.11e-10	5157	PDGFRL
ENSG00000152092	2.04131	-0.38527	31.6548	3.88e-05	0.00014517	460	ASTN1
ENSG00000175356	2.04116	1.76149	78.7231	1.48e-07	1.04e-06	57758	SCUBE2
ENSG00000155011	2.0403	2.74566	208.237	1.49e-10	3.1e-09	27123	DKK2
ENSG00000078725	2.03857	1.43327	73.88	2.26e-07	1.51e-06	1620	BRINP1
ENSG00000101892	2.03768	7.81765	97.8745	3.37e-08	2.89e-07	23439	ATP1B4
ENSG00000148948	2.03385	2.5213	163.161	8.94e-10	1.34e-08	57689	LRRC4C
ENSG00000139304	2.03138	1.31631	55.1838	1.49e-06	7.91e-06	374462	PTPRQ
ENSG00000147642	2.02957	3.96408	399.077	1.09e-12	5.72e-11	55638	SYBU
ENSG00000136573	2.01934	0.889692	80.7565	1.25e-07	8.97e-07	640	BLK
ENSG00000253293	2.01829	2.26643	141.862	2.46e-09	3.09e-08	3206	HOXA10
ENSG00000077616	2.01324	1.66526	33.7605	2.72e-05	0.000105848	10003	NAALAD2
ENSG00000211445	2.01239	4.46449	148.966	1.73e-09	2.31e-08	2878	GPX3
ENSG00000070404	2.0069	5.15931	387.716	1.36e-12	6.8e-11	10272	FSTL3
ENSG00000113070	2.00276	3.80815	553.289	8.82e-14	8.59e-12	1839	HBEGF
ENSG00000169885	2.00073	2.71274	247.746	4.07e-11	1.08e-09	163688	CALML6
ENSG00000204540	2.00014	-0.514366	45.6658	4.75e-06	2.24e-05	170679	PSORS1C1
ENSG00000168675	1.99927	3.1448	488.088	2.32e-13	1.81e-11	753	LDLRAD4
ENSG00000184792	1.99296	3.97749	318.608	6.09e-12	2.26e-10	23762	OSBP2
ENSG00000130635	1.99172	9.74488	177.108	4.91e-10	8.28e-09	1289	COL5A1
ENSG00000103489	1.99162	5.39229	356.991	2.56e-12	1.15e-10	64131	XYLT1
ENSG00000154930	1.99086	5.26038	243.018	4.7e-11	1.21e-09	84532	ACSS1
ENSG00000180720	1.98647	-0.199429	52.8539	1.94e-06	1.01e-05	1132	CHRM4
ENSG00000138378	1.98617	0.495946	30.3409	4.87e-05	0.000177856	6775	STAT4
ENSG00000135842	1.97371	5.06184	229.834	7.13e-11	1.68e-09	116496	NIBAN1
ENSG00000100767	1.97305	5.95996	258.74	2.94e-11	8.24e-10	89932	PAPLN
ENSG00000107485	1.96966	1.9957	176.129	5.11e-10	8.56e-09	2625	GATA3
ENSG00000128165	1.96649	1.47463	31.2449	4.16e-05	0.000154973	79924	ADM2
ENSG00000138829	1.96639	9.11234	96.4162	3.74e-08	3.14e-07	2201	FBN2
ENSG00000107317	1.96373	1.69353	40.6424	9.47e-06	4.13e-05	5730	PTGDS
ENSG00000114251	1.95944	6.26987	287.777	1.32e-11	4.26e-10	7474	WNT5A
ENSG00000144802	1.95781	3.71729	89.9397	6.03e-08	4.72e-07	64332	NFKBIZ
ENSG00000152402	1.95571	4.92206	94.2883	4.36e-08	3.58e-07	2977	GUCY1A2
ENSG00000130176	1.95558	3.21387	147.772	1.83e-09	2.42e-08	1264	CNN1
ENSG00000160223	1.95427	2.34261	26.3727	0.000101612	0.000343592	102723996	ICOSLG
ENSG00000101665	1.94458	3.13169	392.541	1.24e-12	6.34e-11	4092	SMAD7
ENSG00000148488	1.94406	0.981082	44.8441	5.3e-06	2.46e-05	338596	ST8SIA6
ENSG00000079308	1.94302	8.61142	234.663	6.11e-11	1.49e-09	7145	TNS1
ENSG00000080573	1.93937	7.22215	267.456	2.29e-11	6.7e-10	50509	COL5A3
ENSG00000288658	1.93807	2.30297	138.808	2.88e-09	3.52e-08	122319436
ENSG00000078401	1.93673	0.597645	36.0474	1.89e-05	7.61e-05	1906	EDN1
ENSG00000106785	1.93596	3.01046	288.037	1.31e-11	4.24e-10	9830	TRIM14
ENSG00000105825	1.92984	3.4705	157.877	1.14e-09	1.62e-08	7980	TFPI2
ENSG00000125965	1.92954	2.40409	63.9596	5.81e-07	3.45e-06	8200	GDF5
ENSG00000130540	1.92864	1.42092	46.7689	4.11e-06	1.97e-05	25830	SULT4A1
ENSG00000184922	1.92699	0.972083	123.578	6.6e-09	7.05e-08	752	FMNL1
ENSG00000174125	1.92577	-0.636539	79.6565	1.37e-07	9.75e-07	7096	TLR1
ENSG00000139973	1.92559	0.641702	70.055	3.21e-07	2.04e-06	83851	SYT16
ENSG00000104267	1.92538	0.419228	29.1012	6.09e-05	0.000217772	760	CA2
ENSG00000137968	1.92439	1.53396	176.749	4.98e-10	8.39e-09	204962	SLC44A5
ENSG00000184497	1.92312	0.41452	79.4938	1.39e-07	9.85e-07	348013	TMEM255B
ENSG00000168038	1.92272	4.3944	223.178	8.88e-11	2.03e-09	54986	ULK4
ENSG00000005073	1.91615	0.894025	105.47	2.01e-08	1.84e-07	3207	HOXA11
ENSG00000142233	1.91417	-0.0444821	32.8418	3.17e-05	0.000121155	126147	NTN5
ENSG00000111799	1.91195	9.49923	67.1286	4.24e-07	2.61e-06	1303	COL12A1
ENSG00000120913	1.90653	2.9122	148.827	1.74e-09	2.32e-08	64236	PDLIM2
ENSG00000197971	1.9049	3.40221	481.648	2.57e-13	1.94e-11	4155	MBP
ENSG00000271447	1.90431	0.853227	62.2764	6.9e-07	4e-06	79148	MMP28
ENSG00000118523	1.9032	8.98663	171.858	6.12e-10	9.87e-09	1490	CCN2
ENSG00000122863	1.90252	5.25561	428.057	6.38e-13	3.72e-11	9469	CHST3
ENSG00000173546	1.89774	6.75126	144.408	2.17e-09	2.76e-08	1464	CSPG4
ENSG00000172350	1.89549	-0.462653	52.5263	2.02e-06	1.04e-05	64137	ABCG4
ENSG00000121716	1.89432	0.815328	38.1194	1.37e-05	5.73e-05	29990	PILRB
ENSG00000068078	1.89391	1.08087	45.5512	4.82e-06	2.27e-05	2261	FGFR3
ENSG00000125657	1.89072	0.336216	63.858	5.87e-07	3.48e-06	8744	TNFSF9
ENSG00000162692	1.8849	5.0751	318.281	6.14e-12	2.27e-10	7412	VCAM1
ENSG00000108821	1.8799	11.6463	195.509	2.37e-10	4.58e-09	1277	COL1A1
ENSG00000166035	1.87941	0.153823	46.7313	4.13e-06	1.98e-05	3990	LIPC
ENSG00000079435	1.86651	2.09868	55.7071	1.4e-06	7.5e-06	3991	LIPE
ENSG00000162409	1.86516	5.59753	153.542	1.39e-09	1.91e-08	5563	PRKAA2
ENSG00000003137	1.86305	2.39418	155.418	1.27e-09	1.78e-08	56603	CYP26B1
ENSG00000188385	1.86304	0.0878	30.5244	4.72e-05	0.000172986	282973	JAKMIP3
ENSG00000144644	1.86251	1.94047	155.673	1.26e-09	1.77e-08	339896	GADL1
ENSG00000113083	1.85952	6.85514	221.202	9.49e-11	2.13e-09	4015	LOX
ENSG00000119681	1.85825	4.04504	236.971	5.68e-11	1.4e-09	4053	LTBP2
ENSG00000115963	1.85514	7.07846	91.4785	5.37e-08	4.26e-07	390	RND3
ENSG00000205678	1.85367	5.33659	33.3606	2.91e-05	0.000112289	253017	TECRL
ENSG00000204262	1.85281	10.2504	193.725	2.54e-10	4.83e-09	1290	COL5A2
ENSG00000176046	1.85258	-0.106154	30.293	4.92e-05	0.000179222	26471	NUPR1
ENSG00000163661	1.84989	8.29153	224.934	8.38e-11	1.92e-09	5806	PTX3
ENSG00000077092	1.84887	3.85957	320.797	5.78e-12	2.19e-10	5915	RARB
ENSG00000011201	1.84732	4.37681	264.29	2.5e-11	7.21e-10	3730	ANOS1
ENSG00000166148	1.84653	0.0993032	30.9903	4.35e-05	0.000161073	552	AVPR1A
ENSG00000111052	1.84637	2.9888	156.556	1.21e-09	1.71e-08	8825	LIN7A
ENSG00000198223	1.84441	-0.103524	73.3377	2.38e-07	1.57e-06	1438	CSF2RA
ENSG00000089060	1.84416	4.03411	381.533	1.54e-12	7.47e-11	80024	SLC8B1
ENSG00000172020	1.84231	2.6109	57.4419	1.15e-06	6.31e-06	2596	GAP43
ENSG00000104763	1.84204	7.49622	226.433	7.97e-11	1.85e-09	427	ASAH1
ENSG00000115041	1.84106	2.27873	148.389	1.78e-09	2.36e-08	30818	KCNIP3
ENSG00000092295	1.84097	0.301486	153.037	1.42e-09	1.95e-08	7051	TGM1
ENSG00000184601	1.84014	2.13324	97.1033	3.56e-08	3.03e-07	400258	C14orf180
ENSG00000151490	1.83928	0.46466	62.1482	6.99e-07	4.04e-06	5800	PTPRO
ENSG00000188042	1.8392	4.01872	449.385	4.39e-13	2.79e-11	10123	ARL4C
ENSG00000172594	1.83823	4.78117	208.542	1.47e-10	3.08e-09	10924	SMPDL3A
ENSG00000233608	1.83812	2.46996	105.568	2e-08	1.83e-07	117581	TWIST2
ENSG00000115604	1.83787	1.27505	44.7246	5.38e-06	2.49e-05	8809	IL18R1
ENSG00000206432	1.83713	1.52805	96.4783	3.73e-08	3.14e-07	645369	TMEM200C
ENSG00000104044	1.83354	1.5779	197.077	2.24e-10	4.39e-09	4948	OCA2
ENSG00000140945	1.83109	5.31702	575.661	6.49e-14	6.87e-12	1012	CDH13
ENSG00000160588	1.8297	1.36711	190.561	2.87e-10	5.31e-09	196264	MPZL3
ENSG00000125848	1.82954	4.77442	197.138	2.23e-10	4.39e-09	23767	FLRT3
ENSG00000152208	1.82817	-0.555828	34.2541	2.51e-05	9.85e-05	2895	GRID2
ENSG00000099337	1.82738	2.60568	236.206	5.82e-11	1.43e-09	9424	KCNK6
ENSG00000100300	1.8235	4.12339	56.6603	1.26e-06	6.82e-06	706	TSPO
ENSG00000006534	1.82329	3.33251	129.466	4.74e-09	5.37e-08	221	ALDH3B1
ENSG00000176490	1.82066	2.04625	127.811	5.19e-09	5.79e-08	148252	DIRAS1
ENSG00000126218	1.82033	2.54349	146.223	1.98e-09	2.58e-08	2159	F10
ENSG00000198108	1.82001	3.62214	186.149	3.4e-10	6.12e-09	337876	CHSY3
ENSG00000115414	1.81602	11.7472	85.7181	8.36e-08	6.27e-07	2335	FN1
ENSG00000011028	1.81357	8.46641	351.431	2.89e-12	1.27e-10	9902	MRC2
ENSG00000159958	1.81232	-0.406802	46.7897	4.1e-06	1.97e-05	115650	TNFRSF13C
ENSG00000135046	1.81089	6.45625	91.4536	5.38e-08	4.27e-07	301	ANXA1
ENSG00000145569	1.81056	3.97786	216.284	1.12e-10	2.46e-09	54491	OTULINL
ENSG00000172578	1.80943	-0.437358	38.9834	1.21e-05	5.14e-05	89857	KLHL6
ENSG00000173175	1.80943	2.5613	198.458	2.12e-10	4.21e-09	111	ADCY5
ENSG00000178695	1.8079	6.6355	639.862	2.86e-14	3.65e-12	115207	KCTD12
ENSG00000187720	1.8032	5.10894	153.263	1.41e-09	1.94e-08	79875	THSD4
ENSG00000167371	1.80196	0.64547	12.4757	0.00279176	0.00653115	112476	PRRT2
ENSG00000143995	1.80137	5.31623	356.789	2.57e-12	1.15e-10	4211	MEIS1
ENSG00000090376	1.80088	1.49124	60.4661	8.33e-07	4.72e-06	11213	IRAK3
ENSG00000180758	1.79575	2.27189	177.196	4.89e-10	8.27e-09	80045	GPR157
ENSG00000183323	1.79381	2.30292	167.094	7.51e-10	1.16e-08	202243	CCDC125
ENSG00000137033	1.7913	1.88952	63.0167	6.39e-07	3.75e-06	90865	IL33
ENSG00000183098	1.78956	6.65486	348.113	3.11e-12	1.34e-10	10082	GPC6
ENSG00000171811	1.78877	-0.326004	35.8917	1.93e-05	7.78e-05	54777	CFAP46
ENSG00000140459	1.78861	-0.273744	36.6827	1.71e-05	6.97e-05	1583	CYP11A1
ENSG00000271605	1.78816	0.387184	68.9961	3.55e-07	2.23e-06	284021	MILR1
ENSG00000109906	1.78473	5.6427	421.386	7.2e-13	4.1e-11	7704	ZBTB16
ENSG00000134917	1.78403	1.41934	85.0185	8.84e-08	6.58e-07	11095	ADAMTS8
ENSG00000113319	1.78391	1.08612	80.7776	1.25e-07	8.96e-07	5924	RASGRF2
ENSG00000153291	1.78161	2.87949	17.6468	0.000685718	0.00188584	9481	SLC25A27
ENSG00000102755	1.77987	4.04644	84.0299	9.56e-08	7.1e-07	2321	FLT1
ENSG00000160439	1.77944	3.15131	181.536	4.09e-10	7.1e-09	112724	RDH13
ENSG00000173991	1.77671	5.98481	196.89	2.25e-10	4.41e-09	8557	TCAP
ENSG00000176406	1.77404	0.269534	27.0778	8.87e-05	0.000304678	9699	RIMS2
ENSG00000185008	1.77368	2.56911	82.3087	1.1e-07	8.02e-07	6092	ROBO2
ENSG00000106571	1.77132	5.31986	461.64	3.57e-13	2.47e-11	2737	GLI3
ENSG00000100321	1.76995	3.86204	321.527	5.69e-12	2.19e-10	9145	SYNGR1
ENSG00000188338	1.76866	1.86833	100.953	2.72e-08	2.4e-07	10991	SLC38A3
ENSG00000182585	1.76187	0.931587	6.83442	0.0188564	0.0350562	255324	EPGN
ENSG00000197355	1.76088	3.4651	259.898	2.84e-11	8e-10	91373	UAP1L1
ENSG00000123095	1.75776	0.325879	61.1728	7.73e-07	4.42e-06	79365	BHLHE41
ENSG00000041982	1.75633	5.18202	242.298	4.81e-11	1.23e-09	3371	TNC
ENSG00000148175	1.75633	5.62869	416.339	7.9e-13	4.36e-11	2040	STOM
ENSG00000175505	1.75613	-0.292615	34.5109	2.41e-05	9.48e-05	23529	CLCF1
ENSG00000066629	1.75522	5.49225	822.798	4.03e-15	9.04e-13	2009	EML1
ENSG00000109099	1.75244	7.00224	865.144	2.72e-15	6.68e-13	5376	PMP22
ENSG00000100867	1.7505	0.592914	67.8221	3.97e-07	2.46e-06	10202	DHRS2
ENSG00000121005	1.75043	5.88654	372.832	1.84e-12	8.68e-11	83690	CRISPLD1
ENSG00000102359	1.74836	5.47752	918.349	1.71e-15	5.07e-13	27286	SRPX2
ENSG00000141744	1.74778	2.80833	140.253	2.67e-09	3.3e-08	5409	PNMT
ENSG00000118298	1.74596	-0.313504	25.3823	0.000123445	0.0004087	23632	CA14
ENSG00000179598	1.74526	0.736727	33.5299	2.83e-05	0.000109582	201164	PLD6
ENSG00000196876	1.74287	4.01317	75.4919	1.96e-07	1.33e-06	6334	SCN8A
ENSG00000102760	1.74128	1.61552	128.068	5.12e-09	5.73e-08	28984	RGCC
ENSG00000108679	1.74004	6.82721	285.039	1.42e-11	4.51e-10	3959	LGALS3BP
ENSG00000221890	1.73943	3.28968	155.45	1.27e-09	1.78e-08	23467	NPTXR
ENSG00000243232	1.73577	2.60853	148.297	1.79e-09	2.37e-08	56134	PCDHAC2
ENSG00000197956	1.7346	6.2876	107.341	1.78e-08	1.65e-07	6277	S100A6
ENSG00000091513	1.73153	0.0216962	22.125	0.000242835	0.000751643	7018	TF
ENSG00000205363	1.72623	2.62232	286.965	1.35e-11	4.32e-10	388135	INSYN1
ENSG00000164199	1.72571	3.66584	92.1939	5.09e-08	4.08e-07	84059	ADGRV1
ENSG00000184923	1.72428	0.0517264	27.9377	7.54e-05	0.000263202	728118	NUTM2A
ENSG00000188158	1.72245	2.36373	70.7913	3e-07	1.92e-06	4810	NHS
ENSG00000164823	1.72089	6.03463	181.872	4.04e-10	7.01e-09	734	OSGIN2
ENSG00000152953	1.72	1.22318	112.142	1.31e-08	1.27e-07	55351	STK32B
ENSG00000183023	1.71847	2.58194	193.824	2.53e-10	4.82e-09	6546	SLC8A1
ENSG00000163491	1.71421	1.1401	59.4647	9.26e-07	5.18e-06	152110	NEK10
ENSG00000259207	1.71032	3.3634	39.3219	1.15e-05	4.92e-05	3690	ITGB3
ENSG00000254122	1.70959	3.7096	151.192	1.55e-09	2.11e-08	56099	PCDHGB7
ENSG00000132329	1.7094	5.06649	66.489	4.52e-07	2.76e-06	10267	RAMP1
ENSG00000111801	1.70861	3.05612	378.869	1.63e-12	7.83e-11	10384	BTN3A3
ENSG00000168961	1.70746	-0.0412694	20.2195	0.000371383	0.00109563	3965	LGALS9
ENSG00000171757	1.70588	-0.346292	70.0132	3.22e-07	2.04e-06	151827	LRRC34
ENSG00000108439	1.70439	2.76389	144.971	2.11e-09	2.69e-08	55163	PNPO
ENSG00000005981	1.70411	7.54059	170.4	6.51e-10	1.04e-08	51666	ASB4
ENSG00000163092	1.70289	5.08888	25.4423	0.00012198	0.000404412	129446	XIRP2
ENSG00000153303	1.70185	0.0794287	80.1273	1.32e-07	9.41e-07	79981	FRMD1
ENSG00000134020	1.70155	-0.413026	22.184	0.000239751	0.000742873	157310	PEBP4
ENSG00000164308	1.6993	3.33357	177.552	4.82e-10	8.18e-09	64167	ERAP2
ENSG00000114923	1.69903	6.26024	220.018	9.88e-11	2.2e-09	6508	SLC4A3
ENSG00000205002	1.69802	0.468971	91.6605	5.3e-08	4.22e-07	441376	AARD
ENSG00000145934	1.69719	2.61193	86.1624	8.07e-08	6.1e-07	57451	TENM2
ENSG00000167642	1.69654	3.00297	110.931	1.41e-08	1.35e-07	10653	SPINT2
ENSG00000158246	1.69385	2.48963	65.4652	5e-07	3.02e-06	115572	TENT5B
ENSG00000155980	1.68863	0.949217	51.6899	2.23e-06	1.14e-05	3798	KIF5A
ENSG00000162849	1.68365	4.48541	232.718	6.5e-11	1.56e-09	55083	KIF26B
ENSG00000147872	1.68319	6.2904	354.025	2.73e-12	1.21e-10	123	PLIN2
ENSG00000198105	1.6805	4.38473	33.7414	2.73e-05	0.000106146	57209	ZNF248
ENSG00000072163	1.67917	5.74984	127.621	5.25e-09	5.85e-08	55679	LIMS2
ENSG00000197757	1.67844	4.53262	442.826	4.92e-13	3.08e-11	3223	HOXC6
ENSG00000012171	1.67697	4.37132	92.2666	5.06e-08	4.07e-07	7869	SEMA3B
ENSG00000154654	1.67537	2.01144	62.4545	6.77e-07	3.93e-06	4685	NCAM2
ENSG00000070669	1.6741	0.946951	25.7019	0.000115868	0.000385868	440	ASNS
ENSG00000154928	1.67322	5.58436	287.22	1.34e-11	4.31e-10	2047	EPHB1
ENSG00000197415	1.67317	0.407891	84.6351	9.11e-08	6.77e-07	79674	VEPH1
ENSG00000145147	1.66932	6.57694	137.039	3.15e-09	3.81e-08	9353	SLIT2
ENSG00000173391	1.66902	0.446864	36.4225	1.78e-05	7.22e-05	4973	OLR1
ENSG00000146197	1.66896	5.07886	193.344	2.57e-10	4.88e-09	222663	SCUBE3
ENSG00000107819	1.66812	5.07135	385.553	1.42e-12	6.96e-11	81855	SFXN3
ENSG00000183287	1.66611	2.57966	130.995	4.36e-09	4.98e-08	147372	CCBE1
ENSG00000105088	1.6658	4.43454	97.0439	3.58e-08	3.03e-07	93145	OLFM2
ENSG00000156968	1.66567	1.77374	126.052	5.73e-09	6.28e-08	255027	MPV17L
ENSG00000157766	1.66468	2.18163	98.2091	3.3e-08	2.84e-07	176	ACAN
ENSG00000157542	1.66417	3.51419	108.84	1.61e-08	1.52e-07	3763	KCNJ6
ENSG00000198853	1.66125	7.76912	234.495	6.14e-11	1.49e-09	9853	RUSC2
ENSG00000115896	1.65581	2.52874	70.8769	2.97e-07	1.91e-06	5334	PLCL1
ENSG00000006210	1.65558	0.266195	21.6946	0.000266757	0.000817733	6376	CX3CL1
ENSG00000114698	1.65104	3.88605	126.982	5.44e-09	6.03e-08	57088	PLSCR4
ENSG00000082438	1.65042	5.44225	50.1279	2.7e-06	1.35e-05	22837	COBLL1
ENSG00000184313	1.6503	0.18761	19.0799	0.000484396	0.00138371	374977	MROH7
ENSG00000276547	1.65019	0.306803	50.2447	2.66e-06	1.33e-05	56101	PCDHGB5
ENSG00000172508	1.65	4.47571	169.28	6.83e-10	1.08e-08	57571	CARNS1
ENSG00000197461	1.64848	6.2566	428.996	6.28e-13	3.71e-11	5154	PDGFA
ENSG00000112773	1.64306	3.88401	314.699	6.69e-12	2.43e-10	55603	TENT5A
ENSG00000076344	1.63929	1.93177	33.5615	2.81e-05	0.000109083	8786	RGS11
ENSG00000162688	1.63751	8.88178	63.1092	6.33e-07	3.72e-06	178	AGL
ENSG00000253368	1.63698	5.3418	262.729	2.62e-11	7.45e-10	388610	TRNP1
ENSG00000164694	1.63647	1.60801	95.6219	3.96e-08	3.29e-07	84624	FNDC1
ENSG00000137463	1.63575	0.73913	44.055	5.89e-06	2.7e-05	84709	MGARP
ENSG00000152078	1.63352	3.20878	107.958	1.71e-08	1.6e-07	148534	TLCD4
ENSG00000149380	1.63316	2.40963	86.925	7.6e-08	5.79e-07	283208	P4HA3
ENSG00000164946	1.63257	3.16058	148.973	1.73e-09	2.31e-08	158326	FREM1
ENSG00000140285	1.63212	4.6205	34.3817	2.46e-05	9.67e-05	2252	FGF7
ENSG00000108370	1.63164	-0.647425	25.3322	0.000124682	0.000411876	8787	RGS9
ENSG00000165246	1.63124	4.2938	140.812	2.6e-09	3.24e-08	22829	NLGN4Y
ENSG00000099250	1.6291	6.22383	188.886	3.06e-10	5.59e-09	8829	NRP1
ENSG00000183671	1.62842	-0.300653	43.7802	6.11e-06	2.8e-05	2825	CMKLR2
ENSG00000206384	1.62824	4.23013	49.8478	2.79e-06	1.39e-05	131873	COL6A6
ENSG00000137727	1.62779	3.65009	395.802	1.16e-12	6.04e-11	57569	ARHGAP20
ENSG00000131771	1.62479	0.60423	26.5921	9.74e-05	0.000331003	84152	PPP1R1B
ENSG00000164687	1.62405	4.61472	195.949	2.33e-10	4.54e-09	2171	FABP5
ENSG00000115738	1.62112	4.09276	201.326	1.91e-10	3.83e-09	3398	ID2
ENSG00000137831	1.618	6.27763	30.8029	4.49e-05	0.000165706	55075	UACA
ENSG00000139880	1.61675	3.67804	149.573	1.68e-09	2.26e-08	64403	CDH24
ENSG00000189221	1.61598	6.21601	313.785	6.84e-12	2.46e-10	4128	MAOA
ENSG00000143632	1.61562	11.0102	94.9717	4.15e-08	3.42e-07	58	ACTA1
ENSG00000151079	1.61406	-0.392308	58.6174	1.01e-06	5.61e-06	3742	KCNA6
ENSG00000112378	1.61332	4.36091	502.376	1.86e-13	1.49e-11	64065	PERP
ENSG00000137878	1.6103	-0.971444	25.7833	0.000114023	0.000380259	145781	GCOM1
ENSG00000067798	1.60974	8.23727	62.01	7.09e-07	4.09e-06	89795	NAV3
ENSG00000153162	1.60891	1.42681	106.623	1.86e-08	1.73e-07	654	BMP6
ENSG00000123892	1.60828	0.566665	68.0489	3.88e-07	2.42e-06	23682	RAB38
ENSG00000130513	1.60793	3.64001	57.1858	1.19e-06	6.47e-06	9518	GDF15
ENSG00000038427	1.60314	8.21414	71.6912	2.76e-07	1.79e-06	1462	VCAN
ENSG00000198832	1.60307	3.97363	48.7783	3.19e-06	1.57e-05	140606	SELENOM
ENSG00000144645	1.60116	5.22198	685.801	1.67e-14	2.51e-12	114884	OSBPL10
ENSG00000205978	1.60096	6.56278	176.61	5.01e-10	8.43e-09	57523	NYNRIN
ENSG00000173198	1.60013	2.92769	36.5208	1.75e-05	7.12e-05	10800	CYSLTR1
ENSG00000184307	1.59964	1.22779	52.9902	1.91e-06	9.92e-06	254887	ZDHHC23
ENSG00000117385	1.59731	6.9782	483.347	2.51e-13	1.91e-11	64175	P3H1
ENSG00000182916	1.59508	6.09206	338.623	3.83e-12	1.56e-10	56849	TCEAL7
ENSG00000026559	1.59129	0.185996	24.5353	0.000146374	0.000476453	3755	KCNG1
ENSG00000160712	1.59125	3.95377	295.673	1.07e-11	3.66e-10	3570	IL6R
ENSG00000110811	1.58771	5.59919	229.603	7.19e-11	1.69e-09	10536	P3H3
ENSG00000148541	1.58696	4.09562	122.362	7.07e-09	7.49e-08	220965	FAM13C
ENSG00000004799	1.58548	6.84888	81.7232	1.15e-07	8.34e-07	5166	PDK4
ENSG00000167895	1.58504	0.290414	31.4829	3.99e-05	0.000149243	147138	TMC8
ENSG00000163430	1.58112	10.6753	392.195	1.25e-12	6.34e-11	11167	FSTL1
ENSG00000136859	1.57974	4.44464	189.348	3e-10	5.51e-09	23452	ANGPTL2
ENSG00000164309	1.57677	6.00196	26.7351	9.47e-05	0.000322837	202333	CMYA5
ENSG00000117122	1.57623	4.43691	73.0676	2.43e-07	1.61e-06	4237	MFAP2
ENSG00000027644	1.57537	-0.57727	20.338	0.000361452	0.00107005	3645	INSRR
ENSG00000125733	1.57215	5.23453	329.422	4.73e-12	1.87e-10	9322	TRIP10
ENSG00000025423	1.57176	-0.561951	20.6543	0.000336377	0.00100381	8630	HSD17B6
ENSG00000183853	1.57154	7.21552	627.884	3.31e-14	4.05e-12	55243	KIRREL1
ENSG00000196739	1.56993	5.35681	81.6352	1.16e-07	8.38e-07	85301	COL27A1
ENSG00000143630	1.56892	2.07947	36.7938	1.68e-05	6.87e-05	57657	HCN3
ENSG00000126016	1.5675	5.13324	339.048	3.8e-12	1.56e-10	154796	AMOT
ENSG00000135205	1.55991	1.7892	11.9321	0.00328896	0.00754291	57639	CCDC146
ENSG00000168398	1.55927	4.54289	242.855	4.72e-11	1.21e-09	624	BDKRB2
ENSG00000135750	1.55775	1.30488	96.0633	3.84e-08	3.21e-07	3775	KCNK1
ENSG00000158445	1.55485	2.60538	96.1097	3.83e-08	3.2e-07	3745	KCNB1
ENSG00000151117	1.55343	4.10556	304.432	8.61e-12	2.99e-10	144110	TMEM86A
ENSG00000152779	1.55287	2.31098	65.7505	4.86e-07	2.94e-06	387700	SLC16A12
ENSG00000151892	1.55281	7.00903	369.351	1.98e-12	9.21e-11	2674	GFRA1
ENSG00000179242	1.54906	2.56634	47.4852	3.75e-06	1.82e-05	1002	CDH4
ENSG00000127249	1.54546	-0.353028	17.5209	0.000707511	0.0019386	84239	ATP13A4
ENSG00000251664	1.54346	4.06932	150.355	1.62e-09	2.18e-08	56137	PCDHA12
ENSG00000117318	1.54312	4.83596	47.6052	3.7e-06	1.79e-05	3399	ID3
ENSG00000159176	1.54081	7.57899	107.547	1.75e-08	1.63e-07	1465	CSRP1
ENSG00000141524	1.53836	6.2003	120.95	7.68e-09	8e-08	11322	TMC6
ENSG00000138772	1.53794	2.46646	101.785	2.57e-08	2.28e-07	306	ANXA3
ENSG00000120658	1.5378	3.69233	199.763	2.02e-10	4.04e-09	55068	ENOX1
ENSG00000169184	1.53399	4.89593	342.017	3.55e-12	1.49e-10	4330	MN1
ENSG00000075275	1.53343	4.9229	132.556	4e-09	4.64e-08	9620	CELSR1
ENSG00000167785	1.53245	3.5402	50.8764	2.46e-06	1.24e-05	148156	ZNF558
ENSG00000153132	1.53185	1.95196	23.7747	0.000171124	0.000548087	1047	CLGN
ENSG00000084636	1.52952	6.77544	155.83	1.25e-09	1.76e-08	1307	COL16A1
ENSG00000105971	1.52799	4.08362	186.308	3.38e-10	6.09e-09	858	CAV2
ENSG00000151176	1.52731	5.47874	161.328	9.71e-10	1.43e-08	196463	PLBD2
ENSG00000182310	1.52646	1.40993	27.1009	8.83e-05	0.000303688	147650	SPACA6
ENSG00000131471	1.52524	2.04728	128.53	4.99e-09	5.61e-08	8639	AOC3
ENSG00000188580	1.52415	3.89125	121.4	7.48e-09	7.86e-08	154215	NKAIN2
ENSG00000178814	1.52366	2.34151	107.789	1.73e-08	1.61e-07	26873	OPLAH
ENSG00000123572	1.52257	6.93795	85.792	8.31e-08	6.25e-07	203447	NRK
ENSG00000184384	1.52187	4.69714	94.918	4.17e-08	3.43e-07	84441	MAML2
ENSG00000133816	1.52156	6.18418	480.455	2.62e-13	1.95e-11	9645	MICAL2
ENSG00000254245	1.52129	-1.2638	33.0061	3.08e-05	0.000118219	56112	PCDHGA3
ENSG00000127377	1.52033	-1.10458	13.2179	0.00224462	0.00538563	155051	CRYGN
ENSG00000185432	1.51941	4.78222	223.649	8.74e-11	2e-09	25840	TMT1A
ENSG00000167123	1.51902	6.28055	144.93	2.11e-09	2.69e-08	51148	CERCAM
ENSG00000139899	1.51869	1.82188	82.0149	1.13e-07	8.18e-07	643866	CBLN3
ENSG00000135604	1.516	1.12578	94.3522	4.34e-08	3.57e-07	8676	STX11
ENSG00000106236	1.51526	0.392329	19.8439	0.000404969	0.00118297	4885	NPTX2
ENSG00000205710	1.51231	0.0259216	17.2165	0.000763539	0.00207159	100130311	C17orf107
ENSG00000105974	1.51199	6.18198	569.842	7.02e-14	7.32e-12	857	CAV1
ENSG00000223573	1.5116	-0.700901	23.2782	0.000189822	0.00060149	257000	TINCR
ENSG00000125968	1.50878	3.80026	108.364	1.66e-08	1.56e-07	3397	ID1
ENSG00000137265	1.50828	-0.231765	25.9	0.000111436	0.000372991	3662	IRF4
ENSG00000139209	1.50806	5.23904	199.524	2.04e-10	4.06e-09	55089	SLC38A4
ENSG00000109686	1.50552	6.23041	449.85	4.36e-13	2.79e-11	152503	SH3D19
ENSG00000179163	1.50532	4.32982	318.95	6.04e-12	2.25e-10	2517	FUCA1
ENSG00000196155	1.50046	1.8359	74.9671	2.05e-07	1.39e-06	25894	PLEKHG4
ENSG00000153246	1.50005	3.84133	71.5368	2.8e-07	1.81e-06	22925	PLA2R1
ENSG00000184304	1.49851	5.61025	340.674	3.66e-12	1.53e-10	5587	PRKD1
ENSG00000157613	1.49825	5.73127	154.492	1.33e-09	1.84e-08	90993	CREB3L1
ENSG00000102683	1.4982	5.93585	321.98	5.62e-12	2.18e-10	6445	SGCG
ENSG00000174429	1.49789	4.33516	148.117	1.8e-09	2.39e-08	137735	ABRA
ENSG00000182890	1.49618	-0.281276	13.1618	0.00228143	0.00545644	2747	GLUD2
ENSG00000121769	1.49546	7.24661	296.989	1.04e-11	3.55e-10	2170	FABP3
ENSG00000204442	1.495	3.80515	175.946	5.15e-10	8.6e-09	728215	NALF1
ENSG00000138356	1.49359	0.289464	33.4104	2.88e-05	0.000111439	316	AOX1
ENSG00000006016	1.49345	3.72443	114.088	1.16e-08	1.14e-07	9244	CRLF1
ENSG00000165449	1.49239	4.07473	67.164	4.23e-07	2.6e-06	220963	SLC16A9
ENSG00000205403	1.48754	2.25657	53.4535	1.81e-06	9.46e-06	3426	CFI
ENSG00000227051	1.48735	7.18701	549.189	9.34e-14	8.89e-12	56967	C14orf132
ENSG00000263874	1.48652	0.018805	12.0628	0.00316084	0.00727582	100505576	LASP1NB
ENSG00000067840	1.4847	2.00392	156.829	1.19e-09	1.7e-08	57595	PDZD4
ENSG00000267221	1.48414	0.303902	69.6736	3.33e-07	2.1e-06	110806298	C17orf113
ENSG00000189337	1.48385	4.11338	327.792	4.91e-12	1.92e-10	23254	KAZN
ENSG00000185761	1.48296	4.19826	133.343	3.84e-09	4.48e-08	339366	ADAMTSL5
ENSG00000099139	1.48075	4.95918	189.473	2.99e-10	5.49e-09	5125	PCSK5
ENSG00000188001	1.48065	0.953939	55.6164	1.41e-06	7.56e-06	285386	TPRG1
ENSG00000115641	1.47983	7.07889	196.657	2.27e-10	4.44e-09	2274	FHL2
ENSG00000120896	1.47858	6.16797	167.959	7.24e-10	1.13e-08	10174	SORBS3
ENSG00000166341	1.47851	7.36858	160.722	9.97e-10	1.46e-08	8642	DCHS1
ENSG00000065989	1.47751	2.87911	201.784	1.88e-10	3.78e-09	5141	PDE4A
ENSG00000150938	1.47742	6.68899	101.472	2.63e-08	2.32e-07	51232	CRIM1
ENSG00000163638	1.47651	7.62472	124.054	6.42e-09	6.89e-08	56999	ADAMTS9
ENSG00000130957	1.47549	3.18283	93.5144	4.62e-08	3.77e-07	8789	FBP2
ENSG00000218336	1.47417	7.77964	80.5798	1.27e-07	9.08e-07	55714	TENM3
ENSG00000136048	1.47004	4.05448	250.185	3.78e-11	1.01e-09	55332	DRAM1
ENSG00000160161	1.46878	3.2788	143.71	2.24e-09	2.85e-08	148113	CILP2
ENSG00000135903	1.46859	2.75431	68.9911	3.55e-07	2.23e-06	5077	PAX3
ENSG00000141433	1.46836	1.73998	65.4998	4.98e-07	3.01e-06	116	ADCYAP1
ENSG00000107281	1.4683	3.90856	122.909	6.85e-09	7.28e-08	56654	NPDC1
ENSG00000175206	1.46769	-0.0716169	37.4136	1.53e-05	6.31e-05	4878	NPPA
ENSG00000197381	1.46763	6.53663	149.23	1.71e-09	2.29e-08	104	ADARB1
ENSG00000120659	1.46735	0.228389	21.1857	0.000298543	0.000903151	8600	TNFSF11
ENSG00000077279	1.46491	9.4707	133.003	3.91e-09	4.54e-08	1641	DCX
ENSG00000133710	1.46464	1.00809	12.1301	0.00309708	0.00715669	11005	SPINK5
ENSG00000108947	1.46424	2.84071	129.733	4.67e-09	5.3e-08	1949	EFNB3
ENSG00000116194	1.46397	4.28945	43.5156	6.34e-06	2.89e-05	9068	ANGPTL1
ENSG00000183696	1.46079	1.34201	87.6358	7.19e-08	5.52e-07	7378	UPP1
ENSG00000115539	1.46059	6.34658	361.146	2.35e-12	1.08e-10	79031	PDCL3
ENSG00000165152	1.45922	4.40157	251.305	3.66e-11	9.83e-10	84302	PGAP4
ENSG00000077943	1.45886	3.99672	148.476	1.77e-09	2.36e-08	8516	ITGA8
ENSG00000109854	1.45742	2.88441	105.242	2.04e-08	1.87e-07	10553	HTATIP2
ENSG00000174721	1.45526	1.83589	97.8419	3.38e-08	2.9e-07	143282	FGFBP3
ENSG00000145945	1.45492	2.60205	63.8075	5.9e-07	3.5e-06	26240	FAM50B
ENSG00000173376	1.45449	1.81837	68.2168	3.82e-07	2.38e-06	79625	NDNF
ENSG00000056487	1.45348	2.86486	100.81	2.75e-08	2.41e-07	112885	PHF21B
ENSG00000090924	1.45295	6.59128	150.519	1.61e-09	2.17e-08	64857	PLEKHG2
ENSG00000100302	1.45064	0.828438	28.4742	6.83e-05	0.000241654	23551	RASD2
ENSG00000174482	1.45038	-0.0686211	40.271	9.99e-06	4.33e-05	158038	LINGO2
ENSG00000111674	1.44993	1.69675	123.726	6.54e-09	7e-08	2026	ENO2
ENSG00000155974	1.44984	1.71168	116.32	1.01e-08	1.01e-07	23426	GRIP1
ENSG00000122786	1.44852	9.42832	167.207	7.48e-10	1.16e-08	800	CALD1
ENSG00000197442	1.44743	3.24048	160.87	9.91e-10	1.45e-08	4217	MAP3K5
ENSG00000127530	1.44728	0.249907	46.1191	4.48e-06	2.12e-05	26664	OR7C1
ENSG00000008300	1.44629	3.58131	111.449	1.37e-08	1.31e-07	1951	CELSR3
ENSG00000198963	1.44596	1.09824	41.4429	8.45e-06	3.74e-05	6096	RORB
ENSG00000055813	1.44553	0.237413	28.4119	6.91e-05	0.000244086	114800	CCDC85A
ENSG00000135454	1.44499	2.1269	91.8456	5.22e-08	4.17e-07	2583	B4GALNT1
ENSG00000122642	1.44487	7.4346	547.072	9.63e-14	9.08e-12	11328	FKBP9
ENSG00000119943	1.4443	3.15646	113.78	1.18e-08	1.16e-07	84795	PYROXD2
ENSG00000130147	1.44386	6.69126	704.54	1.35e-14	2.17e-12	23677	SH3BP4
ENSG00000134533	1.44156	4.44659	145.236	2.08e-09	2.66e-08	85004	RERG
ENSG00000283154	1.44003	0.0344269	32.6748	3.26e-05	0.000124118	100505385	IQCJ-SCHIP1
ENSG00000183426	1.43779	1.5566	15.4195	0.00121664	0.003137	105376752	NPIPA1
ENSG00000148935	1.43683	2.38613	160.911	9.89e-10	1.45e-08	2620	GAS2
ENSG00000111859	1.43478	4.29582	284.477	1.44e-11	4.57e-10	4739	NEDD9
ENSG00000164142	1.43375	4.63722	123.174	6.75e-09	7.19e-08	729830	FHIP1A
ENSG00000119986	1.43319	4.12724	102.726	2.41e-08	2.15e-07	60370	AVPI1
ENSG00000198113	1.43183	1.93076	60.0996	8.66e-07	4.88e-06	54863	TOR4A
ENSG00000022267	1.4317	8.65812	575.203	6.53e-14	6.87e-12	2273	FHL1
ENSG00000077274	1.43094	7.91489	430.774	6.08e-13	3.63e-11	827	CAPN6
ENSG00000076864	1.43026	0.274884	24.2742	0.000154384	0.000499032	5909	RAP1GAP
ENSG00000197375	1.42937	3.73637	101.7	2.59e-08	2.29e-07	6584	SLC22A5
ENSG00000160111	1.42896	1.70517	108.547	1.64e-08	1.55e-07	27151	CPAMD8
ENSG00000085465	1.42372	0.60167	25.3467	0.000124323	0.000411149	5016	OVGP1
ENSG00000165912	1.4225	6.58211	140.563	2.63e-09	3.27e-08	29763	PACSIN3
ENSG00000174348	1.42174	2.92145	170.659	6.44e-10	1.03e-08	127435	PODN
ENSG00000074181	1.42037	6.51143	195.387	2.38e-10	4.6e-09	4854	NOTCH3
ENSG00000136052	1.41953	2.36859	49.9298	2.76e-06	1.38e-05	84102	SLC41A2
ENSG00000081248	1.41745	8.24454	188.594	3.09e-10	5.64e-09	779	CACNA1S
ENSG00000026950	1.416	3.71738	285.05	1.42e-11	4.51e-10	11119	BTN3A1
ENSG00000184194	1.41598	3.11872	62.4871	6.75e-07	3.92e-06	54328	GPR173
ENSG00000166002	1.41339	1.46037	104.708	2.11e-08	1.92e-07	56935	SMCO4
ENSG00000042493	1.41306	4.10762	40.6031	9.53e-06	4.15e-05	822	CAPG
ENSG00000163644	1.41268	5.70935	182.762	3.9e-10	6.82e-09	152926	PPM1K
ENSG00000142798	1.41195	9.47583	44.6696	5.42e-06	2.51e-05	3339	HSPG2
ENSG00000139567	1.40887	4.09974	112.215	1.3e-08	1.27e-07	94	ACVRL1
ENSG00000223865	1.40789	0.0526444	18.3236	0.000580779	0.00162583	3115	HLA-DPB1
ENSG00000149599	1.40761	2.17264	77.1727	1.69e-07	1.17e-06	128853	DUSP15
ENSG00000185561	1.40709	4.04792	146.691	1.93e-09	2.52e-08	727910	TLCD2
ENSG00000131831	1.40662	4.27065	190.356	2.89e-10	5.34e-09	10742	RAI2
ENSG00000176697	1.40639	1.95661	58.4301	1.04e-06	5.71e-06	627	BDNF
ENSG00000100206	1.40629	3.29936	44.0631	5.88e-06	2.7e-05	11144	DMC1
ENSG00000061918	1.4053	3.92175	148.941	1.73e-09	2.31e-08	2983	GUCY1B1
ENSG00000167393	1.40503	7.23481	136.483	3.25e-09	3.9e-08	28227	PPP2R3B
ENSG00000100095	1.40485	-1.28215	8.14084	0.0115575	0.0228783	23544	SEZ6L
ENSG00000007237	1.40464	5.25523	397.312	1.13e-12	5.9e-11	8522	GAS7
ENSG00000104324	1.40438	5.33314	244.42	4.5e-11	1.17e-09	10404	CPQ
ENSG00000099812	1.40362	0.84582	48.1809	3.44e-06	1.68e-05	126353	MISP
ENSG00000138685	1.40228	3.53017	46.6379	4.18e-06	2e-05	2247	FGF2
ENSG00000155816	1.39801	2.00606	179.462	4.46e-10	7.63e-09	56776	FMN2
ENSG00000248383	1.39787	2.58249	71.0452	2.93e-07	1.88e-06	56135	PCDHAC1
ENSG00000004848	1.39779	2.86728	88.795	6.58e-08	5.1e-07	170302	ARX
ENSG00000249158	1.39768	2.52819	113.131	1.23e-08	1.21e-07	56138	PCDHA11
ENSG00000179348	1.39656	3.82008	139.378	2.79e-09	3.43e-08	2624	GATA2
ENSG00000123096	1.39606	7.36937	117.465	9.44e-09	9.56e-08	8082	SSPN
ENSG00000125845	1.39365	2.13701	95.2357	4.07e-08	3.37e-07	650	BMP2
ENSG00000168026	1.39216	1.35956	51.4481	2.3e-06	1.17e-05	199223	TTC21A
ENSG00000148344	1.39045	3.05318	81.3295	1.19e-07	8.58e-07	9536	PTGES
ENSG00000177054	1.38914	4.34388	254.74	3.3e-11	9e-10	54503	ZDHHC13
ENSG00000076555	1.38837	3.76582	126.59	5.56e-09	6.12e-08	32	ACACB
ENSG00000183715	1.38712	1.15401	21.4951	0.000278741	0.00084995	4978	OPCML
ENSG00000132793	1.38563	2.91048	66.2767	4.61e-07	2.81e-06	64900	LPIN3
ENSG00000123104	1.38412	3.98542	55.6586	1.41e-06	7.53e-06	3709	ITPR2
ENSG00000172572	1.3813	4.64457	111.921	1.33e-08	1.28e-07	5139	PDE3A
ENSG00000198691	1.38115	2.37676	26.8291	9.3e-05	0.000317691	24	ABCA4
ENSG00000146233	1.38007	0.632894	21.1318	0.000302155	0.000912579	51302	CYP39A1
ENSG00000184985	1.37965	3.67526	149.789	1.66e-09	2.24e-08	57537	SORCS2
ENSG00000129009	1.37913	6.98459	82.8298	1.05e-07	7.72e-07	3671	ISLR
ENSG00000128965	1.37681	3.29009	49.4304	2.94e-06	1.45e-05	79094	CHAC1
ENSG00000070031	1.37651	3.20389	41.9041	7.92e-06	3.53e-05	6343	SCT
ENSG00000114270	1.37633	3.82921	13.0876	0.00233119	0.00556312	1294	COL7A1
ENSG00000101400	1.3746	6.1784	68.9958	3.55e-07	2.23e-06	6640	SNTA1
ENSG00000141449	1.37342	3.13947	88.671	6.64e-08	5.14e-07	80000	GREB1L
ENSG00000180354	1.37168	8.43645	229.297	7.26e-11	1.71e-09	222166	MTURN
ENSG00000165323	1.37062	5.29338	38.7002	1.26e-05	5.33e-05	120114	FAT3
ENSG00000198673	1.3698	0.380526	37.0868	1.61e-05	6.6e-05	338811	TAFA2
ENSG00000112561	1.36897	2.14128	69.719	3.31e-07	2.1e-06	7942	TFEB
ENSG00000152137	1.36886	5.45935	165.638	8.01e-10	1.23e-08	26353	HSPB8
ENSG00000146648	1.36841	6.58763	177.152	4.9e-10	8.27e-09	1956	EGFR
ENSG00000110628	1.36455	1.78849	91.216	5.48e-08	4.34e-07	5002	SLC22A18
ENSG00000115884	1.3644	4.15468	105.75	1.97e-08	1.81e-07	6382	SDC1
ENSG00000196083	1.36431	2.6149	175.442	5.26e-10	8.74e-09	3556	IL1RAP
ENSG00000147852	1.36287	7.12909	191.139	2.8e-10	5.24e-09	7436	VLDLR
ENSG00000070081	1.36273	4.75709	30.0233	5.16e-05	0.000187472	4925	NUCB2
ENSG00000133636	1.35955	-0.747742	16.3906	0.000942529	0.0025024	4922	NTS
ENSG00000204520	1.35931	4.40596	156.052	1.24e-09	1.74e-08	100507436	MICA
ENSG00000074590	1.35878	6.88383	391.982	1.25e-12	6.34e-11	9891	NUAK1
ENSG00000102678	1.35865	3.94432	37.7516	1.45e-05	6.03e-05	2254	FGF9
ENSG00000065621	1.35862	0.599979	31.1254	4.25e-05	0.000157923	119391	GSTO2
ENSG00000165983	1.35844	2.1343	61.197	7.71e-07	4.41e-06	9317	PTER
ENSG00000148680	1.3584	0.380727	34.4052	2.45e-05	9.63e-05	3363	HTR7
ENSG00000106034	1.35661	2.33296	68.7946	3.62e-07	2.27e-06	79974	CPED1
ENSG00000118804	1.35626	0.828182	44.0051	5.93e-06	2.72e-05	8987	STBD1
ENSG00000213889	1.35576	-0.353449	39.4626	1.12e-05	4.83e-05	147699	PPM1N
ENSG00000177694	1.35443	2.32971	62.2507	6.91e-07	4e-06	254827	NAALADL2
ENSG00000118473	1.35443	1.14753	18.2249	0.000594892	0.00166064	84251	SGIP1
ENSG00000135298	1.35427	0.338702	16.6535	0.000880861	0.00236401	577	ADGRB3
ENSG00000151773	1.35364	1.8841	51.2252	2.36e-06	1.19e-05	160857	CCDC122
ENSG00000107249	1.35341	3.38539	125.67	5.85e-09	6.39e-08	169792	GLIS3
ENSG00000178882	1.35257	3.94783	74.2276	2.19e-07	1.47e-06	100533183	RFLNA
ENSG00000100342	1.35084	-0.731764	6.15768	0.0246504	0.0442034	8542	APOL1
ENSG00000180801	1.35061	3.86356	192.814	2.63e-10	4.96e-09	79642	ARSJ
ENSG00000157578	1.35026	-0.0884515	25.1276	0.000129882	0.000427867	150082	LCA5L
ENSG00000144218	1.35003	4.415	245.79	4.32e-11	1.14e-09	3899	AFF3
ENSG00000175352	1.34981	3.01701	101.365	2.65e-08	2.34e-07	56675	NRIP3
ENSG00000146950	1.34932	5.12459	288.738	1.28e-11	4.17e-10	357	SHROOM2
ENSG00000170820	1.34838	-0.173616	32.0826	3.6e-05	0.000136008	2492	FSHR
ENSG00000123384	1.34767	9.05666	60.742	8.09e-07	4.6e-06	4035	LRP1
ENSG00000140807	1.34742	7.34939	128.383	5.03e-09	5.65e-08	85407	NKD1
ENSG00000134531	1.34713	6.53203	463.26	3.48e-13	2.46e-11	2012	EMP1
ENSG00000099617	1.34641	1.41066	93.4721	4.63e-08	3.77e-07	1943	EFNA2
ENSG00000119283	1.34366	0.688181	6.26166	0.0236396	0.0426546	440730	TRIM67
ENSG00000159674	1.34272	5.60171	73.9615	2.25e-07	1.5e-06	10417	SPON2
ENSG00000187134	1.33861	3.00926	45.9453	4.58e-06	2.17e-05	1645	AKR1C1
ENSG00000164023	1.33855	4.34408	123.826	6.5e-09	6.97e-08	166929	SGMS2
ENSG00000197965	1.33782	7.30729	471.827	3.02e-13	2.18e-11	9019	MPZL1
ENSG00000141738	1.33692	1.40648	79.1435	1.43e-07	1.01e-06	2886	GRB7
ENSG00000145861	1.33499	3.15203	75.3391	1.99e-07	1.35e-06	114898	C1QTNF2
ENSG00000178852	1.3345	0.158153	14.1777	0.00170819	0.00424335	124989	EFCAB13
ENSG00000206052	1.33351	3.68188	101.325	2.66e-08	2.34e-07	220164	DOK6
ENSG00000125430	1.33093	2.59717	69.8448	3.28e-07	2.07e-06	9953	HS3ST3B1
ENSG00000250067	1.32939	2.36083	7.27129	0.0159475	0.0302924	374887	YJEFN3
ENSG00000129204	1.32765	1.97921	6.95623	0.0179884	0.0336264	9098	USP6
ENSG00000106617	1.32697	5.21426	241.737	4.89e-11	1.25e-09	51422	PRKAG2
ENSG00000169330	1.32671	3.47493	76.0803	1.86e-07	1.28e-06	23251	MINAR1
ENSG00000105376	1.32646	2.06383	55.2498	1.47e-06	7.86e-06	7087	ICAM5
ENSG00000196666	1.32583	1.47877	70.7575	3.01e-07	1.92e-06	399888	FAM180B
ENSG00000152154	1.32531	1.68622	16.3996	0.000940348	0.00249828	130733	TMEM178A
ENSG00000115828	1.32521	2.04885	36.7487	1.69e-05	6.91e-05	25797	QPCT
ENSG00000112149	1.32474	2.61061	161.398	9.67e-10	1.43e-08	9308	CD83
ENSG00000182179	1.32391	3.85851	117.876	9.21e-09	9.36e-08	7318	UBA7
ENSG00000175946	1.32391	3.08696	140.616	2.62e-09	3.26e-08	340359	KLHL38
ENSG00000181458	1.32239	4.13384	154.292	1.34e-09	1.85e-08	55076	TMEM45A
ENSG00000115841	1.32124	2.19434	25.68	0.000116371	0.000387437	151393	RMDN2
ENSG00000112769	1.3203	8.06098	110.92	1.41e-08	1.35e-07	3910	LAMA4
ENSG00000131016	1.31743	8.01506	291.033	1.21e-11	3.98e-10	9590	AKAP12
ENSG00000166145	1.31315	-0.187769	28.6656	6.59e-05	0.000234018	6692	SPINT1
ENSG00000115594	1.31314	6.43266	356.998	2.56e-12	1.15e-10	3554	IL1R1
ENSG00000135047	1.31263	6.00536	256.806	3.11e-11	8.57e-10	1514	CTSL
ENSG00000013293	1.3123	1.29524	25.8821	0.000111829	0.000374096	57709	SLC7A14
ENSG00000139329	1.31027	6.45513	39.9854	1.04e-05	4.49e-05	4060	LUM
ENSG00000092621	1.30844	5.84609	59.7697	8.97e-07	5.02e-06	26227	PHGDH
ENSG00000100196	1.30699	5.43109	130.946	4.37e-09	4.99e-08	11015	KDELR3
ENSG00000133216	1.30578	3.55675	127.891	5.17e-09	5.78e-08	2048	EPHB2
ENSG00000235750	1.30304	0.262478	33.2959	2.94e-05	0.000113389	9674	KIAA0040
ENSG00000100139	1.30297	6.73763	142.123	2.43e-09	3.06e-08	85377	MICALL1
ENSG00000127399	1.30287	1.48195	33.8594	4.58e-05	0.000168698	65999	LRRC61
ENSG00000004846	1.30183	0.563749	44.9526	5.22e-06	2.43e-05	340273	ABCB5
ENSG00000134569	1.3016	6.70687	113.962	1.17e-08	1.15e-07	4038	LRP4
ENSG00000103269	1.30043	1.54199	15.3407	0.00124257	0.00319691	9028	RHBDL1
ENSG00000169291	1.30034	0.620907	58.9395	9.8e-07	5.44e-06	126669	SHE
ENSG00000275221	1.29939	1.03119	36.8454	1.67e-05	6.82e-05	8330	H2AC15
ENSG00000113389	1.2972	7.3151	96.7969	3.64e-08	3.08e-07	4883	NPR3
ENSG00000095637	1.29561	7.16502	85.5253	8.49e-08	6.35e-07	10580	SORBS1
ENSG00000270885	1.29514	4.50454	53.67	1.77e-06	9.24e-06	91608	RASL10B
ENSG00000110881	1.29446	2.53932	86.0994	8.11e-08	6.13e-07	41	ASIC1
ENSG00000120729	1.29415	8.72485	138.522	2.92e-09	3.56e-08	9499	MYOT
ENSG00000173641	1.29374	6.44922	71.9804	2.69e-07	1.75e-06	27129	HSPB7
ENSG00000131015	1.29314	0.663185	23.7561	0.000171789	0.000550067	80328	ULBP2
ENSG00000164294	1.29279	7.14413	133.838	3.74e-09	4.4e-08	493869	GPX8
ENSG00000122547	1.29184	3.15112	82.3519	1.1e-07	8e-07	80820	EEPD1
ENSG00000146592	1.29011	3.39296	77.2318	1.68e-07	1.17e-06	9586	CREB5
ENSG00000146122	1.28968	6.78929	183.515	3.78e-10	6.66e-09	23500	DAAM2
ENSG00000148926	1.28931	6.05084	292.824	1.16e-11	3.86e-10	133	ADM
ENSG00000008277	1.28514	1.70581	29.6437	5.52e-05	0.00019972	53616	ADAM22
ENSG00000172260	1.2842	2.24058	81.9986	1.13e-07	8.18e-07	257194	NEGR1
ENSG00000184545	1.28354	2.07645	57.8411	1.1e-06	6.06e-06	1850	DUSP8
ENSG00000187260	1.28339	3.8936	59.9999	8.75e-07	4.92e-06	349136	WDR86
ENSG00000074964	1.28335	4.74163	122.26	7.12e-09	7.53e-08	55160	ARHGEF10L
ENSG00000170421	1.28223	5.68947	48.2829	3.39e-06	1.66e-05	3856	KRT8
ENSG00000144642	1.28127	5.03555	51.1251	2.39e-06	1.21e-05	27303	RBMS3
ENSG00000121904	1.27922	0.357306	26.5177	9.88e-05	0.00033493	114784	CSMD2
ENSG00000162631	1.27758	1.8503	79.7303	1.36e-07	9.69e-07	22854	NTNG1
ENSG00000163803	1.27747	0.468465	57.6928	1.12e-06	6.15e-06	151056	PLB1
ENSG00000142632	1.27731	1.68699	47.3934	3.8e-06	1.84e-05	128272	ARHGEF19
ENSG00000164741	1.2758	6.12751	322.335	5.58e-12	2.17e-10	10395	DLC1
ENSG00000168309	1.27497	4.00485	71.717	2.75e-07	1.79e-06	11170	FAM107A
ENSG00000127415	1.2747	3.3166	32.5388	3.34e-05	0.000126704	3425	IDUA
ENSG00000110455	1.2731	2.56941	19.6703	0.00042163	0.00122412	84680	ACCS
ENSG00000106278	1.2713	-0.218841	15.5754	0.0011671	0.00302566	5803	PTPRZ1
ENSG00000085741	1.27069	3.31736	95.4313	4.02e-08	3.34e-07	7481	WNT11
ENSG00000214063	1.26929	5.41328	90.5669	5.75e-08	4.52e-07	7106	TSPAN4
ENSG00000131730	1.26898	6.2591	291.914	1.18e-11	3.92e-10	1160	CKMT2
ENSG00000178568	1.26548	4.41021	38.6707	1.26e-05	5.35e-05	2066	ERBB4
ENSG00000151376	1.26483	2.1367	71.641	2.77e-07	1.79e-06	10873	ME3
ENSG00000147419	1.26215	5.48054	140.253	2.67e-09	3.3e-08	55246	CCDC25
ENSG00000186628	1.26174	2.30129	74.4193	2.16e-07	1.45e-06	123722	FSD2
ENSG00000149557	1.26169	3.30882	48.7077	3.21e-06	1.58e-05	105369550	FEZ1
ENSG00000154096	1.26141	5.77523	72.0574	2.67e-07	1.74e-06	7070	THY1
ENSG00000132031	1.26121	3.19009	221.883	9.28e-11	2.09e-09	4148	MATN3
ENSG00000206579	1.26049	0.851843	21.13	0.000302277	0.000912589	114786	XKR4
ENSG00000170456	1.26037	6.62371	78.9694	1.45e-07	1.02e-06	160518	DENND5B
ENSG00000152952	1.26017	5.62865	66.7561	4.4e-07	2.69e-06	5352	PLOD2
ENSG00000008513	1.26017	5.30554	225.154	8.32e-11	1.92e-09	6482	ST3GAL1
ENSG00000187672	1.26012	3.3142	68.6735	3.66e-07	2.29e-06	26059	ERC2
ENSG00000184588	1.25955	3.51625	230.613	6.96e-11	1.65e-09	5142	PDE4B
ENSG00000120251	1.25937	1.87768	14.7725	0.0014492	0.00367916	2891	GRIA2
ENSG00000084234	1.25845	8.99558	265.254	2.44e-11	7.05e-10	334	APLP2
ENSG00000180806	1.2572	2.15647	64.8035	5.34e-07	3.2e-06	3225	HOXC9
ENSG00000091129	1.25682	4.95689	103.295	2.32e-08	2.08e-07	4897	NRCAM
ENSG00000158014	1.25676	1.17142	58.312	1.05e-06	5.78e-06	7780	SLC30A2
ENSG00000154914	1.25594	1.62201	23.3441	0.000187213	0.000594174	124739	USP43
ENSG00000103723	1.25578	0.721036	46.0134	4.54e-06	2.15e-05	8120	AP3B2
ENSG00000101850	1.25522	0.420417	39.8399	1.06e-05	4.58e-05	4935	GPR143
ENSG00000171533	1.25306	4.42693	102.246	2.49e-08	2.22e-07	4135	MAP6
ENSG00000109670	1.25115	6.08546	47.1849	3.9e-06	1.88e-05	55294	FBXW7
ENSG00000128709	1.25001	1.49828	52.729	1.97e-06	1.02e-05	3235	HOXD9
ENSG00000151617	1.24936	5.9426	194.17	2.49e-10	4.77e-09	1909	EDNRA
ENSG00000152217	1.24865	5.78096	73.2785	2.39e-07	1.58e-06	26040	SETBP1
ENSG00000156675	1.24837	3.18016	183.171	3.83e-10	6.73e-09	80223	RAB11FIP1
ENSG00000072071	1.24811	5.18324	161.722	9.53e-10	1.42e-08	22859	ADGRL1
ENSG00000122477	1.2481	6.87154	19.9981	0.000390783	0.00114547	127495	LRRC39
ENSG00000169715	1.24699	1.71418	55.9311	1.36e-06	7.33e-06	4493	MT1E
ENSG00000171488	1.24635	2.8175	99.2222	3.07e-08	2.67e-07	84230	LRRC8C
ENSG00000107821	1.24614	4.62991	74.2573	2.19e-07	1.47e-06	81621	KAZALD1
ENSG00000188060	1.24609	0.914737	26.8053	9.35e-05	0.000318872	115273	RAB42
ENSG00000121039	1.2437	5.27541	153.206	1.41e-09	1.94e-08	157506	RDH10
ENSG00000163431	1.24359	5.18753	176.192	5.1e-10	8.55e-09	25802	LMOD1
ENSG00000089847	1.24345	1.69919	66.5225	4.5e-07	2.75e-06	170961	ANKRD24
ENSG00000158825	1.24277	-0.706267	9.63989	0.00685038	0.0144174	978	CDA
ENSG00000107738	1.24221	5.01952	96.4404	3.74e-08	3.14e-07	64115	VSIR
ENSG00000164484	1.24159	3.80121	187.462	3.23e-10	5.89e-09	114801	TMEM200A
ENSG00000144278	1.24139	-0.544167	19.4408	0.000444868	0.00128406	114805	GALNT13
ENSG00000196091	1.24014	10.1744	140.698	2.61e-09	3.26e-08	4604	MYBPC1
ENSG00000142173	1.23818	9.11678	97.5609	3.45e-08	2.94e-07	1292	COL6A2
ENSG00000188549	1.23796	3.45039	40.5913	9.54e-06	4.15e-05	388115	CCDC9B
ENSG00000138738	1.23694	2.75941	52.3545	2.06e-06	1.06e-05	11107	PRDM5
ENSG00000152527	1.23547	2.92301	8.58507	0.0098585	0.0198792	130271	PLEKHH2
ENSG00000170537	1.23529	0.118494	19.5368	0.00043498	0.00125949	79905	TMC7
ENSG00000144857	1.2352	6.98181	279.996	1.62e-11	5.04e-10	91653	BOC
ENSG00000118729	1.23348	10.5921	173.707	5.66e-10	9.25e-09	845	CASQ2
ENSG00000109323	1.23204	4.37576	119.651	8.29e-09	8.54e-08	4126	MANBA
ENSG00000160808	1.23116	3.05131	23.7065	0.000173564	0.000555453	4634	MYL3
ENSG00000156140	1.23086	2.62555	45.5342	4.83e-06	2.27e-05	9508	ADAMTS3
ENSG00000168056	1.22951	6.21141	118.205	9.03e-09	9.2e-08	4054	LTBP3
ENSG00000172059	1.2291	4.1341	145.447	2.06e-09	2.64e-08	8462	KLF11
ENSG00000049540	1.22858	3.79026	153.731	1.38e-09	1.9e-08	2006	ELN
ENSG00000003147	1.22759	0.618004	16.349	0.000952741	0.00252556	3382	ICA1
ENSG00000164125	1.22425	6.62945	97.6018	3.44e-08	2.94e-07	51313	GASK1B
ENSG00000109819	1.22418	7.01863	77.6893	1.62e-07	1.13e-06	10891	PPARGC1A
ENSG00000131067	1.22282	6.16065	138.516	2.92e-09	3.56e-08	2686	GGT7
ENSG00000075426	1.22276	6.80205	204.273	1.71e-10	3.47e-09	2355	FOSL2
ENSG00000122861	1.22271	4.79604	133.831	3.74e-09	4.4e-08	5328	PLAU
ENSG00000140545	1.22174	7.19732	310.396	7.43e-12	2.67e-10	4240	MFGE8
ENSG00000169071	1.22098	5.73936	139.366	2.8e-09	3.43e-08	4920	ROR2
ENSG00000169989	1.22082	-0.330997	7.49286	0.0146706	0.0281639	201798	TIGD4
ENSG00000176907	1.22007	0.750171	53.2367	1.86e-06	9.66e-06	56892	TCIM
ENSG00000111879	1.21827	3.08068	35.3308	2.11e-05	8.43e-05	79632	FAM184A
ENSG00000183337	1.21814	5.69352	167.076	7.52e-10	1.16e-08	54880	BCOR
ENSG00000204961	1.21766	1.01674	32.9991	3.09e-05	0.000118293	9752	PCDHA9
ENSG00000105464	1.21677	2.81158	59.0704	9.66e-07	5.37e-06	2906	GRIN2D
ENSG00000171812	1.21599	3.26236	145.432	2.06e-09	2.64e-08	1296	COL8A2
ENSG00000173482	1.21573	5.8058	91.5684	5.33e-08	4.24e-07	5797	PTPRM
ENSG00000121671	1.21432	6.87668	169.935	6.64e-10	1.06e-08	1408	CRY2
ENSG00000112218	1.2143	3.15328	126.346	5.64e-09	6.2e-08	81491	GPR63
ENSG00000214193	1.21405	2.89104	21.1957	0.000297878	0.000902028	79729	SH3D21
ENSG00000169992	1.21388	5.50359	142.898	2.34e-09	2.95e-08	57555	NLGN2
ENSG00000179630	1.21375	2.90764	14.6871	0.00148352	0.00375347	144811	LACC1
ENSG00000150347	1.21323	6.61767	116.386	1.01e-08	1.01e-07	84159	ARID5B
ENSG00000133597	1.21223	3.74451	80.1721	1.31e-07	9.39e-07	90956	ADCK2
ENSG00000138646	1.2099	-0.483304	16.4653	0.000924538	0.00246454	51191	HERC5
ENSG00000162591	1.20951	3.26705	33.51	2.84e-05	0.000109834	1953	MEGF6
ENSG00000125510	1.2094	1.04872	23.7394	0.000172383	0.000551819	4987	OPRL1
ENSG00000140398	1.209	1.24566	19.3526	0.000454182	0.00130734	79661	NEIL1
ENSG00000081803	1.20881	3.1284	100.587	2.79e-08	2.45e-07	93664	CADPS2
ENSG00000197208	1.20881	1.06103	42.9375	6.86e-06	3.1e-05	6583	SLC22A4
ENSG00000167772	1.20824	6.7521	133.549	3.8e-09	4.45e-08	51129	ANGPTL4
ENSG00000184524	1.20759	0.794059	22.0836	0.000245028	0.000758036	51286	CEND1
ENSG00000164116	1.20728	3.46339	55.7082	1.4e-06	7.5e-06	2982	GUCY1A1
ENSG00000138134	1.20702	2.7284	44.6445	5.44e-06	2.52e-05	57559	STAMBPL1
ENSG00000119280	1.20685	8.8654	229.875	7.12e-11	1.68e-09	84886	C1orf198
ENSG00000277399	1.20569	-0.115999	15.9473	0.0010579	0.00276851	440435	GPR179
ENSG00000163577	1.20527	2.75776	138.042	2.99e-09	3.64e-08	56648	EIF5A2
ENSG00000135472	1.20517	1.64094	33.4232	2.88e-05	0.000111276	23017	FAIM2
ENSG00000162614	1.20504	8.373	19.7274	0.000416069	0.00121122	91624	NEXN
ENSG00000128268	1.20353	4.25995	106.397	1.89e-08	1.75e-07	4248	MGAT3
ENSG00000111261	1.20295	2.86387	64.1431	5.7e-07	3.4e-06	54682	MANSC1
ENSG00000106624	1.20232	6.72746	134.444	3.62e-09	4.28e-08	165	AEBP1
ENSG00000043143	1.20104	3.54486	79.8347	1.35e-07	9.62e-07	23338	JADE2
ENSG00000213398	1.20042	2.87069	66.1497	4.67e-07	2.84e-06	3931	LCAT
ENSG00000143178	1.19973	0.0907606	15.4953	0.00119226	0.00308232	9095	TBX19
ENSG00000130707	1.19904	5.41141	44.0827	5.87e-06	2.7e-05	445	ASS1
ENSG00000183840	1.1972	0.469414	20.6082	0.000339906	0.00101307	2863	GPR39
ENSG00000165029	1.19636	3.8746	67.3387	4.16e-07	2.57e-06	19	ABCA1
ENSG00000157554	1.19533	-0.521507	15.4728	0.00119945	0.00309804	2078	ERG
ENSG00000100503	1.19454	7.69348	23.5983	0.000177518	0.000566582	51199	NIN
ENSG00000107957	1.19374	7.68142	67.7959	3.98e-07	2.47e-06	9644	SH3PXD2A
ENSG00000115266	1.19228	0.286548	35.2302	2.15e-05	8.55e-05	10297	APC2
ENSG00000181444	1.19143	1.6368	31.2522	4.16e-05	0.000154826	168544	ZNF467
ENSG00000141756	1.18756	8.32825	190.637	2.86e-10	5.3e-09	60681	FKBP10
ENSG00000172216	1.18739	3.15113	73.4326	2.35e-07	1.56e-06	1051	CEBPB
ENSG00000124942	1.18708	10.3577	49.5114	2.91e-06	1.44e-05	79026	AHNAK
ENSG00000178662	1.1858	3.71505	93.561	4.6e-08	3.76e-07	80034	CSRNP3
ENSG00000007402	1.18493	2.20779	41.5791	8.29e-06	3.67e-05	9254	CACNA2D2
ENSG00000163637	1.18395	5.0216	167.121	7.5e-10	1.16e-08	166336	PRICKLE2
ENSG00000206190	1.18381	0.210663	27.5597	8.1e-05	0.000280006	57194	ATP10A
ENSG00000257093	1.18364	3.17188	39.2055	1.17e-05	4.99e-05	57189	DENND11
ENSG00000140563	1.18341	2.35229	44.0633	5.88e-06	2.7e-05	55784	MCTP2
ENSG00000134755	1.18312	4.33824	36.0576	1.88e-05	7.61e-05	1824	DSC2
ENSG00000087245	1.18234	7.93091	165.973	7.89e-10	1.21e-08	4313	MMP2
ENSG00000126010	1.18226	-1.26987	7.13925	0.0167687	0.0316099	2925	GRPR
ENSG00000162998	1.18158	4.69593	102.281	2.49e-08	2.21e-07	2487	FRZB
ENSG00000133138	1.1809	3.00914	38.4404	1.31e-05	5.5e-05	54885	TBC1D8B
ENSG00000075391	1.18016	7.39701	96.094	3.83e-08	3.2e-07	9462	RASAL2
ENSG00000137842	1.17926	3.42096	139.64	2.76e-09	3.4e-08	80021	TMEM62
ENSG00000071967	1.17802	7.67085	278.554	1.68e-11	5.17e-10	79901	CYBRD1
ENSG00000150403	1.17687	6.17329	121.298	7.53e-09	7.89e-08	55002	TMCO3
ENSG00000089127	1.17632	1.50838	24.997	0.000133331	0.000437894	4938	OAS1
ENSG00000102032	1.17631	0.826102	41.3476	8.57e-06	3.78e-05	5973	RENBP
ENSG00000092054	1.17624	10.4081	62.6262	6.65e-07	3.88e-06	4625	MYH7
ENSG00000123427	1.17505	2.23752	52.2818	2.08e-06	1.07e-05	25895	EEF1AKMT3
ENSG00000128283	1.17333	5.98275	68.4719	3.73e-07	2.34e-06	11135	CDC42EP1
ENSG00000197769	1.17297	2.99881	91.623	5.31e-08	4.23e-07	440738	MAP1LC3C
ENSG00000139793	1.17283	5.66909	59.1462	9.59e-07	5.34e-06	10150	MBNL2
ENSG00000196154	1.17241	2.82228	32.5888	3.31e-05	0.000125762	6275	S100A4
ENSG00000023839	1.17157	-0.102882	21.6939	0.0002668	0.000817733	1244	ABCC2
ENSG00000184702	1.17104	0.557785	10.8303	0.00463756	0.0102464	5413	SEPTIN5
ENSG00000075420	1.17087	7.48412	95.9405	3.87e-08	3.23e-07	64778	FNDC3B
ENSG00000150394	1.1695	2.12286	22.7805	0.000210912	0.00066092	1006	CDH8
ENSG00000128335	1.16879	3.74893	155.017	1.3e-09	1.8e-08	23780	APOL2
ENSG00000171791	1.16845	3.83401	147.578	1.85e-09	2.43e-08	596	BCL2
ENSG00000117010	1.1662	1.82174	18.6868	0.000532029	0.00150423	127396	ZNF684
ENSG00000153885	1.16399	5.04739	207.941	1.5e-10	3.13e-09	79047	KCTD15
ENSG00000099864	1.16221	5.55937	53.9158	1.72e-06	9.02e-06	5064	PALM
ENSG00000147394	1.16177	3.94483	190.848	2.83e-10	5.28e-09	7739	ZNF185
ENSG00000181408	1.16174	6.2966	117.4	9.48e-09	9.59e-08	2837	UTS2R
ENSG00000196220	1.16075	3.76482	75.7624	1.91e-07	1.31e-06	9901	SRGAP3
ENSG00000100505	1.16069	1.97901	85.0507	8.81e-08	6.57e-07	114088	TRIM9
ENSG00000164122	1.16013	7.21228	42.8813	6.91e-06	3.12e-05	140458	ASB5
ENSG00000049192	1.15981	0.112283	11.2652	0.00404164	0.00907138	11174	ADAMTS6
ENSG00000080503	1.15961	6.51617	135.214	3.47e-09	4.14e-08	6595	SMARCA2
ENSG00000196507	1.15942	3.86284	139.471	2.78e-09	3.42e-08	85012	TCEAL3
ENSG00000224982	1.15892	1.22461	27.7819	7.77e-05	0.000269885	387890	TMEM233
ENSG00000159248	1.15866	9.04037	268.422	2.23e-11	6.57e-10	57369	GJD2
ENSG00000213199	1.15838	1.16471	11.2806	0.00402222	0.0090295	9311	ASIC3
ENSG00000104833	1.15792	1.0081	22.6288	0.000217855	0.00067999	10382	TUBB4A
ENSG00000184232	1.15786	5.10878	71.2216	2.88e-07	1.85e-06	220323	OAF
ENSG00000144843	1.15559	3.59	99.8707	2.94e-08	2.56e-07	141	ADPRH
ENSG00000185499	1.15523	1.31415	41.4062	8.5e-06	3.76e-05	4582	MUC1
ENSG00000180834	1.15512	0.775391	34.5031	2.41e-05	9.49e-05	79929	MAP6D1
ENSG00000100889	1.15451	3.48445	37.0529	1.61e-05	6.63e-05	5106	PCK2
ENSG00000130751	1.15362	2.36736	25.8329	0.000112915	0.00037741	4861	NPAS1
ENSG00000172738	1.15317	-0.289998	39.8796	1.06e-05	4.55e-05	221468	TMEM217
ENSG00000123358	1.15299	5.72294	93.0869	4.76e-08	3.86e-07	3164	NR4A1
ENSG00000116962	1.15102	9.6906	98.1258	3.32e-08	2.85e-07	4811	NID1
ENSG00000121316	1.15022	1.86487	90.1152	5.95e-08	4.67e-07	79887	PLBD1
ENSG00000103253	1.14977	2.28443	40.9139	9.11e-06	3.99e-05	84264	HAGHL
ENSG00000164930	1.14903	3.34852	42.6426	7.14e-06	3.21e-05	8323	FZD6
ENSG00000166073	1.14894	2.78201	73.5152	2.34e-07	1.55e-06	11245	GPR176
ENSG00000135362	1.14869	3.44711	93.4332	4.65e-08	3.78e-07	79899	PRR5L
ENSG00000085514	1.14737	-0.504207	9.12469	0.00816469	0.0168437	29992	PILRA
ENSG00000159784	1.14662	3.36094	87.1117	7.49e-08	5.73e-07	9715	FAM131B
ENSG00000050030	1.1466	0.323599	19.6957	0.000419144	0.00121839	340533	NEXMIF
ENSG00000142661	1.14623	9.00339	104.556	2.14e-08	1.94e-07	127294	MYOM3
ENSG00000157514	1.14531	8.01478	192.608	2.65e-10	4.99e-09	1831	TSC22D3
ENSG00000205268	1.14393	4.41391	39.1542	1.18e-05	5.02e-05	5150	PDE7A
ENSG00000138769	1.14364	0.89176	39.2187	1.17e-05	4.98e-05	8999	CDKL2
ENSG00000076706	1.14268	6.96585	194.373	2.48e-10	4.75e-09	4162	MCAM
ENSG00000115808	1.14165	5.93196	93.7426	4.54e-08	3.72e-07	6801	STRN
ENSG00000237172	1.14082	4.08419	117.972	9.16e-09	9.32e-08	84752	B3GNT9
ENSG00000196975	1.14019	4.47279	194.235	2.49e-10	4.76e-09	307	ANXA4
ENSG00000167100	1.13998	3.31374	60.026	8.73e-07	4.91e-06	201191	SAMD14
ENSG00000185818	1.13933	3.49037	44.5038	5.54e-06	2.56e-05	339983	NAT8L
ENSG00000157110	1.13793	4.92976	221.008	9.55e-11	2.14e-09	11030	RBPMS
ENSG00000173406	1.13553	2.51182	62.1767	6.97e-07	4.03e-06	1600	DAB1
ENSG00000049246	1.13388	1.25084	29.6838	5.48e-05	0.000198409	8863	PER3
ENSG00000106123	1.13215	2.57365	53.2271	1.86e-06	9.67e-06	2051	EPHB6
ENSG00000189184	1.13187	6.32183	165.917	7.91e-10	1.21e-08	54510	PCDH18
ENSG00000188215	1.13103	4.42441	141.54	2.5e-09	3.13e-08	123879	DCUN1D3
ENSG00000167311	1.13052	-0.394028	13.7907	0.0019048	0.00466835	116969	ART5
ENSG00000125864	1.12989	1.3745	76.9528	1.73e-07	1.19e-06	631	BFSP1
ENSG00000130203	1.12958	6.2495	47.35	3.82e-06	1.85e-05	348	APOE
ENSG00000134744	1.12878	7.43496	40.6418	9.47e-06	4.13e-05	23318	TUT4
ENSG00000150540	1.12665	2.85397	30.657	4.61e-05	0.000169473	3176	HNMT
ENSG00000033327	1.12633	5.30769	164.35	8.48e-10	1.29e-08	9846	GAB2
ENSG00000036448	1.12631	8.23262	104.403	2.16e-08	1.96e-07	9172	MYOM2
ENSG00000186806	1.12544	2.3473	102.816	2.4e-08	2.14e-07	147645	VSIG10L
ENSG00000114315	1.12518	3.23353	79.5996	1.38e-07	9.78e-07	3280	HES1
ENSG00000164488	1.1237	-0.872368	7.67426	0.0137118	0.0265851	168002	DACT2
ENSG00000119917	1.12365	2.77991	72.887	2.47e-07	1.63e-06	3437	IFIT3
ENSG00000276600	1.12298	2.41511	60.7104	8.12e-07	4.61e-06	338382	RAB7B
ENSG00000017427	1.12292	2.28153	42.0617	7.75e-06	3.46e-05	3479	IGF1
ENSG00000175395	1.12168	3.91349	17.223	0.000762287	0.00206914	219749	ZNF25
ENSG00000157404	1.12139	3.14738	51.3548	2.32e-06	1.18e-05	3815	KIT
ENSG00000075643	1.12113	0.497873	24.1083	0.000159732	0.000514371	55034	MOCOS
ENSG00000143867	1.11838	3.38871	83.693	9.83e-08	7.26e-07	130497	OSR1
ENSG00000023445	1.11821	-0.0287623	13.2967	0.00219402	0.00528138	330	BIRC3
ENSG00000149054	1.11818	1.31113	59.2374	9.49e-07	5.29e-06	7762	ZNF215
ENSG00000154451	1.11721	2.53992	88.3037	6.83e-08	5.27e-07	115362	GBP5
ENSG00000142920	1.11674	4.7538	105.924	1.95e-08	1.8e-07	113451	AZIN2
ENSG00000149489	1.11673	0.94297	18.2514	0.000591059	0.0016511	6094	ROM1
ENSG00000008086	1.11662	3.99699	46.8865	4.05e-06	1.94e-05	6792	CDKL5
ENSG00000171451	1.11656	4.59489	155.315	1.28e-09	1.78e-08	92126	DSEL
ENSG00000167323	1.11618	6.5816	192.83	2.63e-10	4.96e-09	6786	STIM1
ENSG00000239887	1.116	4.74387	171.418	6.23e-10	1e-08	400793	C1orf226
ENSG00000259330	1.11598	5.02348	348.859	3.06e-12	1.33e-10	100505573	INAFM2
ENSG00000126500	1.11359	0.65496	20.232	0.000370322	0.00109314	23769	FLRT1
ENSG00000175938	1.11337	2.37976	63.8678	5.86e-07	3.48e-06	93129	ORAI3
ENSG00000153071	1.11197	5.68281	222.048	9.22e-11	2.08e-09	1601	DAB2
ENSG00000108551	1.11159	2.69266	36.3686	1.79e-05	7.28e-05	51655	RASD1
ENSG00000172264	1.11063	2.58128	82.7642	1.06e-07	7.76e-07	140733	MACROD2
ENSG00000136378	1.11046	5.16904	86.267	8e-08	6.07e-07	11173	ADAMTS7
ENSG00000165617	1.11034	4.55048	207.599	1.52e-10	3.16e-09	51339	DACT1
ENSG00000173905	1.1103	5.6929	79.8268	1.35e-07	9.62e-07	27333	GOLIM4
ENSG00000136542	1.10986	3.85025	47.4167	3.79e-06	1.83e-05	11227	GALNT5
ENSG00000132481	1.10965	2.40029	20.4439	0.000352827	0.00104738	91107	TRIM47
ENSG00000240053	1.10954	0.332283	7.80127	0.0130831	0.0255243	58496	LY6G5B
ENSG00000081842	1.10931	2.48613	35.8267	1.95e-05	7.85e-05	56142	PCDHA6
ENSG00000188269	1.10808	1.48703	45.4081	4.91e-06	2.3e-05	26659	OR7A5
ENSG00000183092	1.10712	3.37186	51.439	2.3e-06	1.17e-05	57596	BEGAIN
ENSG00000154118	1.10556	1.98122	60.5157	8.29e-07	4.7e-06	57338	JPH3
ENSG00000115461	1.10387	11.4827	237.223	5.63e-11	1.39e-09	3488	IGFBP5
ENSG00000127528	1.10347	5.01103	54.9049	1.53e-06	8.14e-06	10365	KLF2
ENSG00000187210	1.10345	1.51716	31.6948	3.85e-05	0.000144359	2650	GCNT1
ENSG00000006128	1.10295	0.00395578	7.57675	0.014218	0.0274057	6863	TAC1
ENSG00000143320	1.1023	6.6536	38.342	1.33e-05	5.57e-05	1382	CRABP2
ENSG00000081148	1.10146	1.27802	10.0572	0.00596064	0.012748	50939	IMPG2
ENSG00000138944	1.10143	5.78877	171.648	6.17e-10	9.93e-09	85352	SHISAL1
ENSG00000040608	1.09958	0.948472	12.2615	0.00297675	0.00692033	65078	RTN4R
ENSG00000223802	1.09578	2.25362	72.1782	2.64e-07	1.72e-06	10715	CERS1
ENSG00000147180	1.09562	5.35891	9.75851	0.00658297	0.0139237	7552	ZNF711
ENSG00000135919	1.0954	5.01901	227.033	7.82e-11	1.83e-09	5270	SERPINE2
ENSG00000251322	1.09526	3.01387	46.2756	4.39e-06	2.09e-05	85358	SHANK3
ENSG00000090013	1.09507	3.8533	35.8168	1.96e-05	7.86e-05	645	BLVRB
ENSG00000187840	1.09171	5.58	31.4674	4e-05	0.000149501	1978	EIF4EBP1
ENSG00000111058	1.09164	3.28731	91.1231	5.51e-08	4.36e-07	79611	ACSS3
ENSG00000214562	1.09125	1.6815	31.9245	3.7e-05	0.000139191	728130	NUTM2D
ENSG00000121075	1.09061	-0.308915	19.3011	0.000459726	0.00132085	9496	TBX4
ENSG00000170775	1.08999	6.48991	174.391	5.5e-10	9.06e-09	2861	GPR37
ENSG00000106080	1.08964	6.21314	57.3218	1.17e-06	6.39e-06	55033	FKBP14
ENSG00000105520	1.08883	4.72982	58.8512	9.9e-07	5.48e-06	64748	PLPPR2
ENSG00000153531	1.08837	7.55614	85.5628	8.46e-08	6.34e-07	113622	ADPRHL1
ENSG00000122824	1.08826	2.14526	98.3188	3.27e-08	2.82e-07	170685	NUDT10
ENSG00000196482	1.08822	3.99561	91.4639	5.37e-08	4.27e-07	2104	ESRRG
ENSG00000174611	1.08781	4.49257	140.425	2.65e-09	3.28e-08	339855	KY
ENSG00000142156	1.08641	9.4302	87.2259	7.43e-08	5.69e-07	1291	COL6A1
ENSG00000101335	1.08439	8.77083	27.6812	7.91e-05	0.000274637	10398	MYL9
ENSG00000168306	1.0835	1.98193	74.1645	2.21e-07	1.48e-06	8309	ACOX2
ENSG00000141696	1.08306	6.0557	78.5708	1.5e-07	1.05e-06	10609	P3H4
ENSG00000168994	1.08258	4.80106	71.1375	2.9e-07	1.87e-06	221749	PXDC1
ENSG00000126603	1.08173	4.50758	53.2784	1.85e-06	9.62e-06	84662	GLIS2
ENSG00000035862	1.08149	8.12948	156.692	1.2e-09	1.7e-08	7077	TIMP2
ENSG00000131477	1.081	1.64575	25.3179	0.000125038	0.000412938	10266	RAMP2
ENSG00000112964	1.0808	4.38907	119.406	8.41e-09	8.64e-08	2690	GHR
ENSG00000149575	1.07808	1.20644	23.193	0.000193258	0.000610913	6327	SCN2B
ENSG00000174130	1.07783	-0.344349	13.3656	0.00215086	0.0051884	10333	TLR6
ENSG00000134716	1.0772	5.47873	103.873	2.24e-08	2.01e-07	1573	CYP2J2
ENSG00000196411	1.07663	5.82334	79.4584	1.39e-07	9.88e-07	2050	EPHB4
ENSG00000108465	1.07646	1.86071	6.30757	0.0232086	0.0419677	80279	CDK5RAP3
ENSG00000078053	1.07616	2.89443	58.3766	1.04e-06	5.74e-06	273	AMPH
ENSG00000067057	1.07467	6.22726	104.073	2.21e-08	1.99e-07	5214	PFKP
ENSG00000198353	1.07403	3.47859	92.8063	4.86e-08	3.93e-07	3221	HOXC4
ENSG00000143110	1.0729	0.174882	11.8367	0.00338617	0.00774643	128346	C1orf162
ENSG00000133401	1.07286	4.47417	154.79	1.31e-09	1.82e-08	23037	PDZD2
ENSG00000258986	1.07191	0.120623	15.0175	0.00135567	0.00346168	388021	TMEM179
ENSG00000198959	1.07155	6.36564	82.9702	1.04e-07	7.66e-07	7052	TGM2
ENSG00000074527	1.06986	4.35978	55.2764	1.47e-06	7.84e-06	59277	NTN4
ENSG00000143147	1.06921	5.06405	220.614	9.68e-11	2.16e-09	23432	GPR161
ENSG00000175197	1.06716	3.85027	46.9251	4.03e-06	1.94e-05	1649	DDIT3
ENSG00000180155	1.06654	1.64957	24.4526	0.000148859	0.000483548	66004	LYNX1
ENSG00000039560	1.06575	6.73631	92.6104	4.94e-08	3.98e-07	26064	RAI14
ENSG00000197256	1.06205	7.44996	183.241	3.82e-10	6.72e-09	25959	KANK2
ENSG00000172318	1.06132	-0.0734195	24.3468	0.000152108	0.000493158	8708	B3GALT1
ENSG00000138131	1.06013	5.29875	111.919	1.33e-08	1.28e-07	84171	LOXL4
ENSG00000126458	1.05958	5.1644	30.5992	4.66e-05	0.000170991	6237	RRAS
ENSG00000172819	1.05925	3.59348	76.0875	1.86e-07	1.28e-06	5916	RARG
ENSG00000100228	1.05921	1.79729	35.4518	2.07e-05	8.28e-05	9609	RAB36
ENSG00000129295	1.05871	0.137781	28.4178	6.9e-05	0.000243964	23639	DNAAF11
ENSG00000135447	1.05625	3.03859	46.1962	4.43e-06	2.1e-05	5502	PPP1R1A
ENSG00000181804	1.05554	3.86403	50.5373	2.56e-06	1.29e-05	285195	SLC9A9
ENSG00000243978	1.05529	3.1993	73.7742	2.28e-07	1.53e-06	57529	RTL9
ENSG00000174099	1.05432	6.27407	210.804	1.36e-10	2.87e-09	253827	MSRB3
ENSG00000128394	1.05424	1.70581	39.7503	1.08e-05	4.63e-05	200316	APOBEC3F
ENSG00000164440	1.05412	5.89864	65.0525	5.2e-07	3.13e-06	167838	TXLNB
ENSG00000198363	1.05394	7.10974	53.4315	1.82e-06	9.48e-06	444	ASPH
ENSG00000274512	1.0538	1.42068	13.9349	0.0018287	0.00450787	101060376	TBC1D3L
ENSG00000158352	1.05292	2.68199	87.0411	7.53e-08	5.75e-07	57477	SHROOM4
ENSG00000157680	1.05264	1.79247	23.4313	0.000183823	0.000584662	9162	DGKI
ENSG00000203668	1.05258	4.87142	12.8552	0.00249511	0.00590942	23596	CHML
ENSG00000139971	1.05226	4.70188	92.4158	5.01e-08	4.03e-07	145407	ARMH4
ENSG00000136546	1.05192	5.1425	17.4127	0.000726876	0.00198343	6332	SCN7A
ENSG00000254685	1.0516	3.46499	32.0333	3.63e-05	0.000136978	8790	FPGT
ENSG00000185634	1.05121	1.01087	16.0614	0.00102675	0.00269708	399694	SHC4
ENSG00000119326	1.05091	5.55223	50.6803	2.52e-06	1.27e-05	8727	CTNNAL1
ENSG00000146809	1.05035	0.331275	7.97098	0.0122936	0.0241705	142685	ASB15
ENSG00000120129	1.05008	6.27707	73.8085	2.28e-07	1.52e-06	1843	DUSP1
ENSG00000197614	1.04823	4.1116	76.0774	1.86e-07	1.28e-06	8076	MFAP5
ENSG00000162572	1.04752	1.75546	12.929	0.0024417	0.00580355	6339	SCNN1D
ENSG00000079150	1.04688	4.78593	56.0534	1.35e-06	7.24e-06	51661	FKBP7
ENSG00000058453	1.04681	3.3749	51.0902	2.4e-06	1.21e-05	9696	CROCC
ENSG00000118257	1.04587	5.98758	90.6672	5.71e-08	4.5e-07	8828	NRP2
ENSG00000166292	1.0448	2.22988	74.0291	2.23e-07	1.5e-06	55273	TMEM100
ENSG00000178104	1.04478	9.57836	161.579	9.6e-10	1.42e-08	124904395	PDE4DIP
ENSG00000171502	1.04445	1.98353	19.422	0.000446839	0.00128943	255631	COL24A1
ENSG00000122870	1.04427	4.94159	121.533	7.42e-09	7.81e-08	80114	BICC1
ENSG00000151012	1.04327	4.2352	18.8509	0.000511526	0.00145422	23657	SLC7A11
ENSG00000145476	1.04262	3.10226	12.3004	0.00294214	0.00685058	285440	CYP4V2
ENSG00000100439	1.04104	5.86173	88.3087	6.83e-08	5.27e-07	63874	ABHD4
ENSG00000130270	1.04065	-0.39697	10.9093	0.00452229	0.0100271	148229	ATP8B3
ENSG00000118508	1.03965	4.12445	58.5578	1.02e-06	5.64e-06	10981	RAB32
ENSG00000214021	1.03945	3.91809	10.079	0.00591779	0.01267	26140	TTLL3
ENSG00000169242	1.03906	0.976355	36.9525	1.64e-05	6.72e-05	1942	EFNA1
ENSG00000105711	1.0386	1.84193	28.9267	6.28e-05	0.000224265	6324	SCN1B
ENSG00000177721	1.03789	1.24889	46.8165	4.09e-06	1.96e-05	389289	ANXA2R
ENSG00000137575	1.03722	9.42889	119.72	8.26e-09	8.52e-08	6386	SDCBP
ENSG00000132141	1.03694	0.927012	18.3684	0.000574504	0.0016094	10693	CCT6B
ENSG00000157168	1.03657	-0.207113	6.43186	0.0220862	0.040218	3084	NRG1
ENSG00000153904	1.03602	6.06482	112.069	1.31e-08	1.28e-07	23576	DDAH1
ENSG00000187715	1.03518	-0.360905	12.0714	0.0031526	0.0072596	166348	KBTBD12
ENSG00000137691	1.03509	0.284063	7.72787	0.0134423	0.0261094	85016	CFAP300
ENSG00000119636	1.03418	2.32973	27.6074	8.02e-05	0.000277792	80127	BBOF1
ENSG00000088280	1.0334	6.78959	104.083	2.2e-08	1.99e-07	55616	ASAP3
ENSG00000144668	1.03189	5.09184	86.9931	7.56e-08	5.77e-07	3680	ITGA9
ENSG00000179397	1.03174	-0.0882986	6.80266	0.0190905	0.0354304	257044	CATSPERE
ENSG00000186094	1.03139	-0.0135742	20.4731	0.00035049	0.00104122	84871	AGBL4
ENSG00000188573	1.03138	2.23892	26.3419	0.000102223	0.000345361	345630	FBLL1
ENSG00000166394	1.03052	2.98599	65.6151	4.92e-07	2.98e-06	51700	CYB5R2
ENSG00000177576	1.0297	2.70918	85.4188	8.56e-08	6.4e-07	497661	C18orf32
ENSG00000153976	1.02939	0.943391	67.5241	4.08e-07	2.52e-06	9955	HS3ST3A1
ENSG00000141639	1.0288	4.59736	89.5707	6.2e-08	4.83e-07	5596	MAPK4
ENSG00000167617	1.0286	3.49955	24.9105	0.000135671	0.000444965	148170	CDC42EP5
ENSG00000088899	1.02786	2.64158	63.619	6.01e-07	3.56e-06	9762	LZTS3
ENSG00000130653	1.02653	1.90483	23.3134	0.000188423	0.000597536	375775	PNPLA7
ENSG00000213672	1.02517	4.61155	74.4667	2.15e-07	1.45e-06	51517	NCKIPSD
ENSG00000036672	1.02516	5.31795	121.198	7.57e-09	7.92e-08	9099	USP2
ENSG00000084710	1.02365	4.19667	160.425	1.01e-09	1.48e-08	22979	EFR3B
ENSG00000124440	1.02358	7.63362	115.678	1.05e-08	1.05e-07	64344	HIF3A
ENSG00000156042	1.02351	1.7262	6.2171	0.0240668	0.0433334	118491	CFAP70
ENSG00000102362	1.02346	3.12456	68.2676	3.8e-07	2.37e-06	94121	SYTL4
ENSG00000149269	1.02345	5.06498	112.879	1.25e-08	1.22e-07	5058	PAK1
ENSG00000188290	1.02198	1.62672	27.1602	8.73e-05	0.000300452	57801	HES4
ENSG00000090975	1.01991	3.11251	74.8299	2.08e-07	1.41e-06	57605	PITPNM2
ENSG00000213139	1.01944	0.809648	9.18488	0.00799722	0.0165326	1427	CRYGS
ENSG00000151746	1.01918	4.93891	87.1971	7.44e-08	5.69e-07	636	BICD1
ENSG00000163617	1.01885	1.62439	8.35052	0.0107171	0.0214072	57577	CCDC191
ENSG00000112406	1.01802	5.62474	45.119	5.11e-06	2.38e-05	51696	HECA
ENSG00000112902	1.01757	6.70439	66.2012	4.65e-07	2.83e-06	9037	SEMA5A
ENSG00000143382	1.01693	4.66459	104.086	2.2e-08	1.99e-07	54507	ADAMTSL4
ENSG00000241852	1.01621	4.06424	62.0605	7.05e-07	4.07e-06	541565	C8orf58
ENSG00000128872	1.01583	3.88616	23.0324	0.000199926	0.00062948	29767	TMOD2
ENSG00000246705	1.0152	4.76509	64.4812	5.51e-07	3.3e-06	55766	H2AJ
ENSG00000242028	1.01502	1.98386	9.46919	0.00725715	0.0151635	25764	HYPK
ENSG00000228594	1.01484	2.45808	16.7472	0.000859999	0.0023138	643988	FNDC10
ENSG00000186470	1.01421	2.95967	78.7281	1.48e-07	1.04e-06	11118	BTN3A2
ENSG00000116016	1.01365	6.40059	164.751	8.33e-10	1.27e-08	2034	EPAS1
ENSG00000182484	1.01347	2.71029	68.2873	3.8e-07	2.37e-06	NA	WASH6P
ENSG00000117586	1.01253	4.11443	47.2975	3.84e-06	1.86e-05	7292	TNFSF4
ENSG00000178821	1.01081	2.6011	18.8906	0.000506699	0.00144257	339456	TMEM52
ENSG00000179862	1.01054	0.0227772	12.9296	0.00244124	0.00580355	163732	CITED4
ENSG00000072952	1.01012	3.30326	43.8071	6.09e-06	2.79e-05	10335	IRAG1
ENSG00000162687	1.00961	1.61892	13.4972	0.00207103	0.00502396	343450	KCNT2
ENSG00000130844	1.00901	4.07358	45.7194	4.72e-06	2.22e-05	55422	ZNF331
ENSG00000168481	1.00893	-0.430624	7.04018	0.0174168	0.0327122	203190	LGI3
ENSG00000145730	1.0086	7.82542	167.833	7.28e-10	1.14e-08	5066	PAM
ENSG00000198517	1.00847	3.35336	38.2903	1.34e-05	5.61e-05	7975	MAFK
ENSG00000165118	1.00815	2.06916	21.2309	0.000295554	0.000895931	84267	QNG1
ENSG00000138623	1.00809	1.95803	30.1993	5e-05	0.000181978	8482	SEMA7A
ENSG00000111077	1.00807	6.078	96.1956	3.8e-08	3.19e-07	23371	TNS2
ENSG00000111912	1.00748	4.95872	43.6375	6.23e-06	2.84e-05	135112	NCOA7
ENSG00000111249	1.00678	3.06681	37.5277	1.5e-05	6.22e-05	23316	CUX2
ENSG00000136770	1.00638	4.92405	184.671	3.61e-10	6.42e-09	64215	DNAJC1
ENSG00000168356	1.00518	1.1467	10.9437	0.00447305	0.00993091	11280	SCN11A
ENSG00000114790	1.00437	2.40824	73.4287	2.36e-07	1.56e-06	26084	ARHGEF26
ENSG00000132000	1.00433	-0.500351	8.23021	0.0111904	0.0222405	79883	PODNL1
ENSG00000168530	1.00382	11.6607	111.015	1.4e-08	1.35e-07	4632	MYL1
ENSG00000004139	1.00319	4.04149	92.8644	4.84e-08	3.92e-07	23098	SARM1
ENSG00000162426	1.00266	1.05641	22.7501	0.000212281	0.000664444	50651	SLC45A1
ENSG00000141448	1.00185	2.84814	64.8442	5.31e-07	3.19e-06	2627	GATA6
ENSG00000139998	1.00142	5.89813	186.918	3.3e-10	5.97e-09	376267	RAB15
ENSG00000128016	1.00086	4.74523	77.492	1.65e-07	1.14e-06	7538	ZFP36
ENSG00000133739	1.00042	2.37697	6.81579	0.0189933	0.0352886	85444	LRRCC1
ENSG00000097046	1.00018	3.02176	18.4614	0.000561715	0.0015784	8317	CDC7
ENSG00000066583	-1.00163	4.13247	161.3	9.72e-10	1.43e-08	51015	ISOC1
ENSG00000052802	-1.00234	7.0378	184.293	3.67e-10	6.49e-09	6307	MSMO1
ENSG00000172731	-1.0031	4.88236	47.5959	3.7e-06	1.8e-05	55222	LRRC20
ENSG00000003400	-1.00332	-1.08428	5.97596	0.0265384	0.0470356	843	CASP10
ENSG00000164187	-1.00444	6.49554	40.3138	9.93e-06	4.3e-05	92255	LMBRD2
ENSG00000127423	-1.00608	0.650037	18.2917	0.000585307	0.00163696	79000	AUNIP
ENSG00000119906	-1.00861	8.14483	41.6376	8.22e-06	3.65e-05	55719	SLF2
ENSG00000198453	-1.00923	4.74287	87.7793	7.11e-08	5.46e-07	374900	ZNF568
ENSG00000173193	-1.00943	5.04363	73.3549	2.37e-07	1.57e-06	54625	PARP14
ENSG00000154328	-1.01159	4.88999	167.419	7.41e-10	1.15e-08	252969	NEIL2
ENSG00000111305	-1.01232	0.716292	13.1266	0.00230489	0.00550699	83445	GSG1
ENSG00000172530	-1.0137	4.20473	118.819	8.71e-09	8.92e-08	54971	BANP
ENSG00000118785	-1.01456	0.429659	26.1832	0.000105429	0.000354881	6696	SPP1
ENSG00000126453	-1.01459	4.31049	38.9353	1.22e-05	5.17e-05	83596	BCL2L12
ENSG00000122386	-1.01591	4.14697	35.3034	2.12e-05	8.46e-05	7755	ZNF205
ENSG00000072571	-1.01703	2.79971	15.5499	0.00117506	0.00304297	3161	HMMR
ENSG00000185482	-1.01775	9.00272	175.414	5.27e-10	8.74e-09	246329	STAC3
ENSG00000106066	-1.01796	4.62331	146.209	1.98e-09	2.58e-08	54504	CPVL
ENSG00000154262	-1.02021	2.0937	9.09411	0.00825129	0.0170075	23460	ABCA6
ENSG00000176438	-1.02053	6.08312	62.6561	6.63e-07	3.87e-06	161176	SYNE3
ENSG00000117525	-1.02219	3.59296	50.6211	2.54e-06	1.28e-05	2152	F3
ENSG00000076356	-1.02323	6.55173	103.467	2.3e-08	2.06e-07	5362	PLXNA2
ENSG00000139428	-1.02357	5.1987	117.667	9.33e-09	9.46e-08	326625	MMAB
ENSG00000175906	-1.02371	5.58593	52.2241	2.09e-06	1.08e-05	379	ARL4D
ENSG00000135218	-1.02747	7.31689	20.4792	0.00035001	0.00104006	948	CD36
ENSG00000185304	-1.02818	1.40117	9.63456	0.00686269	0.0144343	729857	RGPD2
ENSG00000107362	-1.02891	5.00271	207.311	1.54e-10	3.17e-09	51104	ABHD17B
ENSG00000179364	-1.02978	7.28133	103.186	2.34e-08	2.1e-07	23241	PACS2
ENSG00000129535	-1.03102	1.83343	20.7443	0.000329603	0.00098696	4901	NRL
ENSG00000113361	-1.03286	2.74041	25.6333	0.000117449	0.000390695	1004	CDH6
ENSG00000113161	-1.03345	7.726	96.9742	3.6e-08	3.04e-07	3156	HMGCR
ENSG00000177675	-1.03371	0.185074	31.8145	3.77e-05	0.000141697	283316	CD163L1
ENSG00000171241	-1.03611	2.99957	67.8673	3.95e-07	2.45e-06	79801	SHCBP1
ENSG00000156313	-1.03778	3.11999	13.621	0.00199896	0.00487001	6103	RPGR
ENSG00000026652	-1.03811	5.68181	146.772	1.93e-09	2.52e-08	56895	AGPAT4
ENSG00000171174	-1.03929	0.526502	20.8407	0.000322526	0.000967577	64080	RBKS
ENSG00000165752	-1.03964	3.99607	39.4519	1.13e-05	4.83e-05	282974	STK32C
ENSG00000237440	-1.03968	4.06181	23.4412	0.00018344	0.000583759	100129842	ZNF737
ENSG00000105339	-1.03999	2.72779	37.6533	1.47e-05	6.12e-05	22898	DENND3
ENSG00000179051	-1.04038	6.61356	99.762	2.96e-08	2.58e-07	55920	RCC2
ENSG00000172943	-1.04048	5.88057	192.089	2.7e-10	5.07e-09	23133	PHF8
ENSG00000123416	-1.04085	10.1006	37.3966	1.53e-05	6.33e-05	10376	TUBA1B
ENSG00000100526	-1.04132	2.16117	73.552	2.33e-07	1.55e-06	1033	CDKN3
ENSG00000144406	-1.04137	2.47794	10.3026	0.00549901	0.0119083	285175	UNC80
ENSG00000160325	-1.04208	5.45816	66.1123	4.69e-07	2.85e-06	11094	CACFD1
ENSG00000126106	-1.04261	3.3324	37.4418	1.52e-05	6.29e-05	79639	TMEM53
ENSG00000183060	-1.04294	4.27532	187.14	3.27e-10	5.93e-09	145748	LYSMD4
ENSG00000153165	-1.0432	0.74115	16.7551	0.000858259	0.00231013	653489	RGPD3
ENSG00000196754	-1.04511	-0.399625	24.0498	0.000161666	0.000520034	6273	S100A2
ENSG00000109084	-1.04524	5.40682	205.775	1.62e-10	3.32e-09	27346	TMEM97
ENSG00000063587	-1.04548	5.51877	218.921	1.03e-10	2.28e-09	105373378	ZNF275
ENSG00000174371	-1.04576	2.29327	57.2038	1.18e-06	6.46e-06	9156	EXO1
ENSG00000160746	-1.04637	5.46595	114.795	1.11e-08	1.1e-07	55129	ANO10
ENSG00000101000	-1.04642	1.03723	21.2686	0.000293084	0.000888671	10544	PROCR
ENSG00000181656	-1.04665	-0.400049	21.1947	0.000297945	0.000902028	54112	GPR88
ENSG00000175567	-1.0471	7.92171	36.7332	1.7e-05	6.92e-05	7351	UCP2
ENSG00000122180	-1.04879	10.8881	43.6323	6.24e-06	2.85e-05	4656	MYOG
ENSG00000179456	-1.04897	7.19419	263.671	2.55e-11	7.3e-10	10472	ZBTB18
ENSG00000041988	-1.04903	4.9125	37.9589	1.41e-05	5.86e-05	90326	THAP3
ENSG00000165821	-1.04965	5.12259	82.9791	1.04e-07	7.65e-07	6297	SALL2
ENSG00000184916	-1.05112	5.00654	87.8041	7.1e-08	5.46e-07	3714	JAG2
ENSG00000123473	-1.05242	3.00224	95.9691	3.86e-08	3.23e-07	6491	STIL
ENSG00000166165	-1.05256	8.70734	32.3951	3.42e-05	0.000129442	1152	CKB
ENSG00000185652	-1.05343	3.03105	115.797	1.04e-08	1.04e-07	4908	NTF3
ENSG00000137310	-1.05428	3.43009	95.8817	3.89e-08	3.24e-07	6941	TCF19
ENSG00000100625	-1.05539	6.21127	175.875	5.17e-10	8.61e-09	51804	SIX4
ENSG00000141682	-1.05565	4.74874	132.2	4.08e-09	4.71e-08	5366	PMAIP1
ENSG00000158008	-1.0575	4.04254	73.7283	2.29e-07	1.53e-06	2134	EXTL1
ENSG00000112576	-1.05952	7.93306	34.615	2.37e-05	9.35e-05	896	CCND3
ENSG00000143228	-1.06022	1.68441	12.3254	0.00292011	0.00680462	83540	NUF2
ENSG00000166508	-1.06056	5.96475	71.3471	2.85e-07	1.84e-06	4176	MCM7
ENSG00000133256	-1.06085	2.85626	80.9695	1.23e-07	8.83e-07	5158	PDE6B
ENSG00000114541	-1.06272	3.37659	36.934	1.64e-05	6.74e-05	23150	FRMD4B
ENSG00000159079	-1.06647	2.84076	128.067	5.12e-09	5.73e-08	56683	CFAP298
ENSG00000158813	-1.06672	4.15958	68.7713	3.62e-07	2.28e-06	1896	EDA
ENSG00000105486	-1.06717	3.93299	80.3247	1.3e-07	9.27e-07	3978	LIG1
ENSG00000254087	-1.06724	3.2203	136.989	3.16e-09	3.81e-08	4067	LYN
ENSG00000163689	-1.06783	0.934357	34.6141	2.37e-05	9.35e-05	200844	CFAP20DC
ENSG00000172062	-1.06886	3.26564	32.3506	3.44e-05	0.000130252	6607	SMN1
ENSG00000152484	-1.06941	6.03066	51.9255	2.17e-06	1.11e-05	219333	USP12
ENSG00000172889	-1.06963	3.48974	25.1885	0.000128309	0.000423037	51162	EGFL7
ENSG00000128228	-1.06982	3.09718	62.8913	6.47e-07	3.79e-06	23753	SDF2L1
ENSG00000029534	-1.07038	7.25645	307.316	8.01e-12	2.84e-10	286	ANK1
ENSG00000184867	-1.07072	7.90919	390.934	1.28e-12	6.45e-11	9823	ARMCX2
ENSG00000113758	-1.07081	9.64957	48.4098	3.34e-06	1.64e-05	1627	DBN1
ENSG00000197905	-1.07218	7.44199	60.3952	8.39e-07	4.75e-06	7004	TEAD4
ENSG00000112379	-1.07241	0.536627	29.7041	5.46e-05	0.000197809	57221	ARFGEF3
ENSG00000140995	-1.07395	6.30055	74.6312	2.12e-07	1.43e-06	54849	DEF8
ENSG00000117450	-1.07416	8.18007	177.969	4.74e-10	8.07e-09	5052	PRDX1
ENSG00000170004	-1.0785	8.18588	199.359	2.05e-10	4.08e-09	1107	CHD3
ENSG00000160752	-1.07902	7.71349	82.8822	1.05e-07	7.7e-07	2224	FDPS
ENSG00000078018	-1.07904	3.02298	63.1445	6.31e-07	3.71e-06	4133	MAP2
ENSG00000147231	-1.08091	-0.0962775	18.108	0.000612101	0.00170548	55086	RADX
ENSG00000008517	-1.0813	6.92215	33.901	2.66e-05	0.000103574	9235	IL32
ENSG00000142856	-1.08182	3.41297	85.9016	8.24e-08	6.21e-07	23421	ITGB3BP
ENSG00000119969	-1.08199	2.39986	56.5384	1.28e-06	6.9e-06	3070	HELLS
ENSG00000025772	-1.08419	5.87708	65.2393	5.11e-07	3.08e-06	10953	TOMM34
ENSG00000110042	-1.08445	6.31617	128.199	5.08e-09	5.7e-08	23220	DTX4
ENSG00000104524	-1.08514	3.7917	29.2788	5.89e-05	0.000211886	65263	PYCR3
ENSG00000099998	-1.08605	4.10916	108.267	1.67e-08	1.57e-07	2687	GGT5
ENSG00000184381	-1.08634	4.08464	86.9313	7.6e-08	5.79e-07	8398	PLA2G6
ENSG00000158006	-1.08785	4.65986	111.121	1.4e-08	1.34e-07	5051	PAFAH2
ENSG00000132196	-1.08799	3.58337	125.264	5.99e-09	6.53e-08	51478	HSD17B7
ENSG00000105223	-1.08878	9.82638	60.8683	7.98e-07	4.55e-06	23646	PLD3
ENSG00000158769	-1.08894	1.96889	51.2857	2.34e-06	1.19e-05	50848	F11R
ENSG00000104490	-1.08931	7.61185	248.434	3.98e-11	1.06e-09	83988	NCALD
ENSG00000144057	-1.08951	4.72272	83.9406	9.63e-08	7.14e-07	84620	ST6GAL2
ENSG00000184058	-1.09038	3.36194	52.7509	1.97e-06	1.02e-05	6899	TBX1
ENSG00000186469	-1.09215	5.66093	171.417	6.23e-10	1e-08	54331	GNG2
ENSG00000120885	-1.09301	7.52641	97.3366	3.51e-08	2.99e-07	1191	CLU
ENSG00000146555	-1.09357	4.34641	108.192	1.68e-08	1.58e-07	221935	SDK1
ENSG00000143799	-1.09503	8.25482	184.958	3.57e-10	6.36e-09	142	PARP1
ENSG00000158796	-1.09701	6.34167	80.6212	1.26e-07	9.06e-07	9191	DEDD
ENSG00000077264	-1.09778	2.70058	35.0207	2.22e-05	8.82e-05	5063	PAK3
ENSG00000146281	-1.09843	5.80229	217.236	1.09e-10	2.4e-09	135293	PM20D2
ENSG00000162772	-1.09872	3.74771	104.728	2.11e-08	1.92e-07	467	ATF3
ENSG00000122952	-1.10276	3.99619	160.071	1.03e-09	1.5e-08	11130	ZWINT
ENSG00000110921	-1.10677	5.42752	69.4618	3.4e-07	2.14e-06	4598	MVK
ENSG00000051341	-1.10841	1.8694	27.9283	7.56e-05	0.000263432	10721	POLQ
ENSG00000111707	-1.11176	7.07056	182.506	3.94e-10	6.87e-09	64426	SUDS3
ENSG00000141013	-1.11334	4.35682	158.66	1.1e-09	1.58e-08	2622	GAS8
ENSG00000121570	-1.11374	1.77537	61.3454	7.59e-07	4.35e-06	55211	DPPA4
ENSG00000151552	-1.11404	6.04308	120.863	7.72e-09	8.03e-08	5860	QDPR
ENSG00000103522	-1.11439	-0.546155	8.66325	0.00958992	0.0194067	50615	IL21R
ENSG00000170412	-1.11477	3.8715	52.1082	2.12e-06	1.09e-05	55890	GPRC5C
ENSG00000266265	-1.11489	-0.427433	6.83594	0.0188453	0.0350426	136259	KLF14
ENSG00000112186	-1.11505	9.27009	237.474	5.59e-11	1.39e-09	10486	CAP2
ENSG00000185442	-1.11609	4.07494	183.976	3.71e-10	6.56e-09	400451	FAM174B
ENSG00000146242	-1.1184	4.54581	351.879	2.86e-12	1.26e-10	7162	TPBG
ENSG00000103647	-1.11936	3.16291	63.6241	6.01e-07	3.56e-06	10391	CORO2B
ENSG00000091972	-1.11981	2.80249	73.0128	2.45e-07	1.61e-06	4345	CD200
ENSG00000169635	-1.1206	5.5975	174.507	5.47e-10	9.05e-09	23119	HIC2
ENSG00000163935	-1.12208	3.16224	112.219	1.3e-08	1.27e-07	51460	SFMBT1
ENSG00000124507	-1.12284	3.59819	92.4323	5e-08	4.03e-07	29993	PACSIN1
ENSG00000105472	-1.12321	2.0933	18.3522	0.000576766	0.00161497	6320	CLEC11A
ENSG00000181754	-1.12386	4.33733	130.133	4.57e-09	5.2e-08	57463	AMIGO1
ENSG00000142621	-1.12395	1.36547	40.4339	9.76e-06	4.23e-05	114827	FHAD1
ENSG00000051596	-1.12949	3.39992	70.9147	2.96e-07	1.9e-06	84321	THOC3
ENSG00000172349	-1.13104	-0.90986	11.9482	0.00327278	0.00751015	3603	IL16
ENSG00000099954	-1.13432	5.59708	129.958	4.61e-09	5.25e-08	27443	CECR2
ENSG00000112599	-1.13447	1.40019	50.0969	2.71e-06	1.35e-05	2979	GUCA1B
ENSG00000024526	-1.13477	3.13753	58.4601	1.03e-06	5.7e-06	55635	DEPDC1
ENSG00000147202	-1.13483	2.79087	71.847	2.72e-07	1.77e-06	1730	DIAPH2
ENSG00000183570	-1.13506	1.30971	36.6273	1.72e-05	7.02e-05	54039	PCBP3
ENSG00000125637	-1.13507	0.416232	21.178	0.000299059	0.00090425	23550	PSD4
ENSG00000134146	-1.1364	2.66202	80.9355	1.23e-07	8.85e-07	89978	DPH6
ENSG00000152475	-1.13714	0.136808	16.1778	0.000996031	0.0026251	116412	ZNF837
ENSG00000091409	-1.13907	8.38353	129.574	4.71e-09	5.34e-08	3655	ITGA6
ENSG00000276045	-1.14041	5.85021	72.6488	2.53e-07	1.66e-06	84876	ORAI1
ENSG00000014138	-1.14174	5.32851	85.7508	8.34e-08	6.26e-07	23649	POLA2
ENSG00000176894	-1.14202	-0.290944	15.5692	0.00116904	0.00302871	5827	PXMP2
ENSG00000176692	-1.14231	2.59529	64.8194	5.33e-07	3.2e-06	2303	FOXC2
ENSG00000170271	-1.14301	4.14324	190.809	2.84e-10	5.28e-09	10826	FAXDC2
ENSG00000183072	-1.1437	-0.218754	12.6564	0.00264581	0.00623385	1482	NKX2-5
ENSG00000122778	-1.14418	6.54057	93.2111	4.72e-08	3.84e-07	57670	KIAA1549
ENSG00000101670	-1.14631	0.921758	56.2363	1.32e-06	7.11e-06	9388	LIPG
ENSG00000178980	-1.14642	9.91581	43.3155	6.51e-06	2.96e-05	6415	SELENOW
ENSG00000092853	-1.14783	2.8287	46.4046	4.31e-06	2.06e-05	63967	CLSPN
ENSG00000104691	-1.14872	3.41809	76.4828	1.8e-07	1.24e-06	7993	UBXN8
ENSG00000156535	-1.14914	5.77675	56.7278	1.25e-06	6.79e-06	135228	CD109
ENSG00000138160	-1.14984	4.02212	75.8324	1.9e-07	1.3e-06	3832	KIF11
ENSG00000133874	-1.1513	4.1177	78.4286	1.52e-07	1.07e-06	79845	RNF122
ENSG00000165304	-1.15366	3.29093	174.331	5.51e-10	9.07e-09	9833	MELK
ENSG00000152430	-1.15717	1.76265	92.1546	5.1e-08	4.09e-07	66037	BOLL
ENSG00000167074	-1.15864	3.49403	53.9403	1.71e-06	9.01e-06	7008	TEF
ENSG00000091536	-1.15875	0.328343	29.3502	5.82e-05	0.000209481	51168	MYO15A
ENSG00000168646	-1.15894	3.80191	130.695	4.43e-09	5.05e-08	8313	AXIN2
ENSG00000174871	-1.15939	2.05578	23.2734	0.000190016	0.000601785	254263	CNIH2
ENSG00000094804	-1.16376	3.39922	195.733	2.35e-10	4.57e-09	990	CDC6
ENSG00000105204	-1.16421	5.29086	45.915	4.6e-06	2.17e-05	9149	DYRK1B
ENSG00000165568	-1.16421	-0.296164	37.9019	1.42e-05	5.9e-05	83592	AKR1E2
ENSG00000249242	-1.16616	0.489485	27.6478	7.96e-05	0.000276041	441027	TMEM150C
ENSG00000073350	-1.16978	2.55534	38.3451	1.33e-05	5.57e-05	3993	LLGL2
ENSG00000171786	-1.17015	-0.463817	21.4493	0.000281577	0.000857717	4807	NHLH1
ENSG00000161888	-1.17259	2.61206	72.059	2.67e-07	1.74e-06	147841	SPC24
ENSG00000173848	-1.17353	7.59917	103.711	2.26e-08	2.03e-07	10276	NET1
ENSG00000088808	-1.17837	4.04768	151.962	1.5e-09	2.04e-08	23368	PPP1R13B
ENSG00000221923	-1.17946	3.30397	115.455	1.07e-08	1.06e-07	400713	ZNF880
ENSG00000161664	-1.17992	0.130238	26.2759	0.000103542	0.000349322	92591	ASB16
ENSG00000144354	-1.18039	3.20482	82.7447	1.06e-07	7.77e-07	83879	CDCA7
ENSG00000135451	-1.18141	2.35341	75.8669	1.9e-07	1.3e-06	10024	TROAP
ENSG00000004660	-1.18354	3.25761	85.7579	8.33e-08	6.26e-07	84254	CAMKK1
ENSG00000184489	-1.18465	5.07016	69.1213	3.51e-07	2.21e-06	11156	PTP4A3
ENSG00000124721	-1.18475	-0.244013	22.8708	0.000206894	0.000649699	1769	DNAH8
ENSG00000122877	-1.18476	3.85954	88.9514	6.5e-08	5.04e-07	1959	EGR2
ENSG00000178860	-1.18485	4.07548	37.3101	1.55e-05	6.41e-05	9242	MSC
ENSG00000110427	-1.1851	2.45082	55.6751	1.4e-06	7.52e-06	25758	KIAA1549L
ENSG00000145014	-1.18675	4.00165	169.811	6.68e-10	1.06e-08	93109	TMEM44
ENSG00000276043	-1.18731	5.32651	186.027	3.42e-10	6.13e-09	29128	UHRF1
ENSG00000182742	-1.18897	4.32917	151.977	1.5e-09	2.04e-08	3214	HOXB4
ENSG00000147010	-1.19036	4.95492	461.43	3.58e-13	2.47e-11	30011	SH3KBP1
ENSG00000063660	-1.19051	9.23014	62.3457	6.85e-07	3.97e-06	2817	GPC1
ENSG00000132821	-1.19174	2.84732	45.6384	4.77e-06	2.24e-05	128434	VSTM2L
ENSG00000017483	-1.1926	-0.748179	17.5972	0.000694214	0.001907	92745	SLC38A5
ENSG00000214872	-1.19564	3.04436	91.1985	5.48e-08	4.34e-07	219537	SMTNL1
ENSG00000099814	-1.19711	4.69487	97.1819	3.54e-08	3.02e-07	283638	CEP170B
ENSG00000087085	-1.19731	6.87201	77.7573	1.61e-07	1.12e-06	43	ACHE
ENSG00000086730	-1.19732	0.136306	29.5406	5.62e-05	0.000203087	7462	LAT2
ENSG00000187244	-1.19757	6.67406	64.2081	5.66e-07	3.38e-06	4059	BCAM
ENSG00000043355	-1.19773	2.20269	50.9561	2.44e-06	1.23e-05	7546	ZIC2
ENSG00000183134	-1.20093	2.02143	50.9715	2.43e-06	1.23e-05	11251	PTGDR2
ENSG00000187688	-1.20174	2.09207	26.0569	0.000108063	0.000362414	51393	TRPV2
ENSG00000085377	-1.20228	6.78622	125.749	5.83e-09	6.37e-08	5550	PREP
ENSG00000186480	-1.2024	6.12391	342.268	3.53e-12	1.49e-10	3638	INSIG1
ENSG00000112290	-1.20639	4.71965	193.167	2.59e-10	4.91e-09	8936	WASF1
ENSG00000171045	-1.20739	2.49738	93.1735	4.73e-08	3.84e-07	203062	TSNARE1
ENSG00000159166	-1.20889	3.78762	73.5677	2.33e-07	1.55e-06	3898	LAD1
ENSG00000145386	-1.20953	4.24866	181.434	4.11e-10	7.11e-09	890	CCNA2
ENSG00000183856	-1.20992	3.52025	147.7	1.84e-09	2.43e-08	128239	IQGAP3
ENSG00000168824	-1.21079	3.24192	74.6231	2.12e-07	1.43e-06	27065	NSG1
ENSG00000182010	-1.21297	2.35504	45.5509	4.82e-06	2.27e-05	219790	RTKN2
ENSG00000158050	-1.21378	3.75599	25.6031	0.000118154	0.000392933	1844	DUSP2
ENSG00000131188	-1.21547	-0.460461	7.97503	0.0122755	0.0241388	80758	PRR7
ENSG00000121989	-1.2164	6.55632	38.2838	1.34e-05	5.61e-05	92	ACVR2A
ENSG00000076604	-1.21696	7.59961	49.7649	2.82e-06	1.4e-05	9618	TRAF4
ENSG00000075218	-1.21887	3.0872	97.7914	3.39e-08	2.91e-07	51512	GTSE1
ENSG00000197951	-1.22194	4.13095	156.261	1.22e-09	1.73e-08	58491	ZNF71
ENSG00000197852	-1.22306	6.97711	306.276	8.22e-12	2.88e-10	55924	INKA2
ENSG00000164087	-1.22826	2.58929	29.4397	5.72e-05	0.000206498	25886	POC1A
ENSG00000137501	-1.22885	5.29545	42.2267	7.57e-06	3.39e-05	54843	SYTL2
ENSG00000135476	-1.23011	2.83604	179.827	4.39e-10	7.53e-09	9700	ESPL1
ENSG00000136982	-1.23182	1.76671	87.8877	7.05e-08	5.43e-07	79075	DSCC1
ENSG00000008118	-1.23295	-0.764823	7.46359	0.0148324	0.0284469	57172	CAMK1G
ENSG00000120306	-1.23381	4.07597	76.8537	1.74e-07	1.2e-06	84418	CYSTM1
ENSG00000039537	-1.2354	1.50673	47.4526	3.77e-06	1.83e-05	729	C6
ENSG00000066032	-1.23577	-0.357399	8.15773	0.0114871	0.022754	1496	CTNNA2
ENSG00000242419	-1.23587	0.115257	51.7407	2.22e-06	1.13e-05	56098	PCDHGC4
ENSG00000114554	-1.23965	8.53041	172.404	5.98e-10	9.67e-09	5361	PLXNA1
ENSG00000158457	-1.2402	8.44877	72.6231	2.53e-07	1.66e-06	340348	TSPAN33
ENSG00000172348	-1.24163	3.50796	119.163	8.53e-09	8.75e-08	10231	RCAN2
ENSG00000154146	-1.24176	-0.395099	18.2756	0.000587602	0.00164261	4900	NRGN
ENSG00000162783	-1.24274	5.30277	168.889	6.95e-10	1.09e-08	51278	IER5
ENSG00000101447	-1.24538	2.66058	77.9722	1.58e-07	1.1e-06	81610	FAM83D
ENSG00000175548	-1.24758	3.80766	50.236	2.66e-06	1.33e-05	144245	ALG10B
ENSG00000130702	-1.24806	5.95823	49.3798	2.96e-06	1.46e-05	3911	LAMA5
ENSG00000177426	-1.24846	6.0027	270.214	2.12e-11	6.31e-10	7050	TGIF1
ENSG00000185668	-1.24915	0.869504	30.5362	4.71e-05	0.000172734	5453	POU3F1
ENSG00000065361	-1.24933	8.19616	226.922	7.85e-11	1.83e-09	2065	ERBB3
ENSG00000159733	-1.25101	2.7835	100.204	2.87e-08	2.51e-07	57732	ZFYVE28
ENSG00000171766	-1.25172	7.63064	204.754	1.68e-10	3.42e-09	2628	GATM
ENSG00000101224	-1.25487	6.92495	131.91	4.15e-09	4.78e-08	994	CDC25B
ENSG00000117691	-1.25594	5.12803	55.1441	1.49e-06	7.94e-06	29937	NENF
ENSG00000177096	-1.25602	2.8642	33.5754	2.81e-05	0.000108869	150368	PHETA2
ENSG00000164109	-1.25701	3.7487	92.132	5.11e-08	4.09e-07	4085	MAD2L1
ENSG00000150672	-1.25766	5.57263	134.763	3.56e-09	4.22e-08	1740	DLG2
ENSG00000198826	-1.26206	2.82435	69.2264	3.47e-07	2.19e-06	9824	ARHGAP11A
ENSG00000146670	-1.26383	3.5664	75.8791	1.89e-07	1.3e-06	113130	CDCA5
ENSG00000102879	-1.26386	1.59905	24.8022	0.000138669	0.000453794	11151	CORO1A
ENSG00000176749	-1.26656	4.48496	328.326	4.85e-12	1.91e-10	8851	CDK5R1
ENSG00000005102	-1.26677	2.05836	70.3738	3.12e-07	1.99e-06	4222	MEOX1
ENSG00000136108	-1.268	5.26636	104.385	2.16e-08	1.96e-07	26586	CKAP2
ENSG00000106665	-1.27066	6.46606	96.757	3.65e-08	3.09e-07	7461	CLIP2
ENSG00000126767	-1.27073	5.90075	61.9227	7.15e-07	4.12e-06	2002	ELK1
ENSG00000165891	-1.27122	2.52318	107.366	1.77e-08	1.65e-07	144455	E2F7
ENSG00000134057	-1.27177	5.25032	76.9848	1.72e-07	1.19e-06	891	CCNB1
ENSG00000175161	-1.27316	4.53886	72.8978	2.47e-07	1.63e-06	253559	CADM2
ENSG00000125449	-1.2732	4.30041	51.2304	2.36e-06	1.19e-05	79637	ARMC7
ENSG00000106415	-1.27323	3.69355	56.3697	1.3e-06	7.01e-06	113263	GLCCI1
ENSG00000160097	-1.27998	9.24442	407.872	9.25e-13	4.98e-11	252995	FNDC5
ENSG00000100242	-1.28024	6.32133	168.831	6.97e-10	1.1e-08	25777	SUN2
ENSG00000182791	-1.28181	0.0774332	21.7069	0.000266037	0.000815999	55231	CCDC87
ENSG00000204052	-1.28985	0.23837	19.698	0.000418919	0.00121803	221424	LRRC73
ENSG00000139946	-1.29018	2.02764	121.441	7.46e-09	7.85e-08	57161	PELI2
ENSG00000139364	-1.29067	0.0121255	25.0163	0.000132814	0.000436438	114795	TMEM132B
ENSG00000114166	-1.29098	5.24556	114.048	1.16e-08	1.15e-07	8850	KAT2B
ENSG00000168918	-1.29197	0.0514166	19.3066	0.000459127	0.00131945	3635	INPP5D
ENSG00000123360	-1.29336	-0.361407	14.1164	0.00173776	0.0043069	5153	PDE1B
ENSG00000051180	-1.29615	2.64906	60.2746	8.5e-07	4.81e-06	5888	RAD51
ENSG00000091704	-1.29715	0.684585	18.2552	0.000590515	0.00165036	1357	CPA1
ENSG00000148200	-1.30037	1.87813	124.756	6.17e-09	6.69e-08	2649	NR6A1
ENSG00000119899	-1.3019	6.80243	563.2	7.69e-14	7.81e-12	26503	SLC17A5
ENSG00000153237	-1.30574	-0.150031	16.1781	0.000995956	0.0026251	130940	CCDC148
ENSG00000003987	-1.30612	1.26841	27.5426	8.12e-05	0.000280831	9108	MTMR7
ENSG00000125266	-1.30652	4.53631	195.295	2.39e-10	4.61e-09	1948	EFNB2
ENSG00000120832	-1.3073	6.29394	25.3509	0.000124218	0.000410914	80298	MTERF2
ENSG00000127948	-1.3098	6.69457	98.8126	3.16e-08	2.74e-07	5447	POR
ENSG00000112984	-1.31169	4.46565	91.1793	5.49e-08	4.34e-07	10112	KIF20A
ENSG00000067606	-1.31278	1.42731	34.9914	2.23e-05	8.86e-05	5590	PRKCZ
ENSG00000081913	-1.31316	4.58396	293.666	1.13e-11	3.82e-10	23239	PHLPP1
ENSG00000137812	-1.31355	3.33688	24.6716	0.000142381	0.000464537	57082	KNL1
ENSG00000197444	-1.31364	2.32953	89.1465	6.4e-08	4.98e-07	55753	OGDHL
ENSG00000179750	-1.31474	-0.390527	8.80079	0.00913743	0.0186306	9582	APOBEC3B
ENSG00000005486	-1.31506	5.84564	58.01	1.08e-06	5.95e-06	57414	RHBDD2
ENSG00000115163	-1.3157	1.54274	94.8072	4.2e-08	3.46e-07	1058	CENPA
ENSG00000123975	-1.31651	4.41229	126.332	5.64e-09	6.2e-08	1164	CKS2
ENSG00000187616	-1.3185	7.53778	65.3526	5.05e-07	3.05e-06	389827	MYMK
ENSG00000099889	-1.31917	5.44601	161.451	9.65e-10	1.43e-08	421	ARVCF
ENSG00000078328	-1.32238	5.65533	157.232	1.17e-09	1.67e-08	54715	RBFOX1
ENSG00000081041	-1.32255	-0.657488	7.66133	0.0137778	0.0266825	2920	CXCL2
ENSG00000154127	-1.32472	2.44233	144.047	2.2e-09	2.8e-08	84959	UBASH3B
ENSG00000168237	-1.32476	2.74465	98.7589	3.17e-08	2.75e-07	132158	GLYCTK
ENSG00000114805	-1.32746	1.74415	46.6528	4.18e-06	2e-05	23007	PLCH1
ENSG00000122966	-1.32971	3.07873	151.248	1.55e-09	2.1e-08	11113	CIT
ENSG00000162944	-1.32979	1.02074	29.2354	5.94e-05	0.000213298	130132	RFTN2
ENSG00000176463	-1.33424	3.42245	158.729	1.09e-09	1.58e-08	28232	SLCO3A1
ENSG00000162881	-1.33594	-0.371881	15.361	0.00123582	0.00318091	165140	OXER1
ENSG00000127863	-1.33665	4.72578	295.357	1.08e-11	3.68e-10	55504	TNFRSF19
ENSG00000165480	-1.34093	2.12141	102.593	2.44e-08	2.17e-07	221150	SKA3
ENSG00000165458	-1.34686	9.3301	191.963	2.71e-10	5.08e-09	3636	INPPL1
ENSG00000127083	-1.34708	0.979423	15.635	0.00114877	0.00298334	4958	OMD
ENSG00000138180	-1.34753	3.01148	73.3768	2.37e-07	1.57e-06	55165	CEP55
ENSG00000163879	-1.34764	5.28962	337.72	3.91e-12	1.59e-10	7802	DNALI1
ENSG00000067177	-1.34856	4.80973	314.351	6.75e-12	2.44e-10	5255	PHKA1
ENSG00000117650	-1.34978	1.96562	72.0924	2.66e-07	1.74e-06	4751	NEK2
ENSG00000085276	-1.35167	1.52327	40.1076	1.02e-05	4.42e-05	2122	MECOM
ENSG00000164674	-1.35205	4.07347	223.08	8.91e-11	2.03e-09	94120	SYTL3
ENSG00000203499	-1.35254	1.29933	60.585	8.22e-07	4.67e-06	642574	IQANK1
ENSG00000186185	-1.35733	2.85185	70.2563	3.15e-07	2.01e-06	146909	KIF18B
ENSG00000105989	-1.35751	1.59882	35.402	2.09e-05	8.34e-05	7472	WNT2
ENSG00000133069	-1.35789	4.98925	124.326	6.32e-09	6.81e-08	9911	TMCC2
ENSG00000189057	-1.35909	1.48879	11.4899	0.00376809	0.00852987	374393	FAM111B
ENSG00000118193	-1.36009	2.00717	24.9816	0.000133744	0.000439127	9928	KIF14
ENSG00000197822	-1.36387	1.42831	73.3183	2.38e-07	1.57e-06	100506658	OCLN
ENSG00000183793	-1.36508	1.29278	6.4979	0.0215153	0.0392626	100288332	NPIPA5
ENSG00000144485	-1.36729	6.1831	71.5584	2.79e-07	1.81e-06	55502	HES6
ENSG00000114993	-1.36771	6.2718	107.358	1.78e-08	1.65e-07	6242	RTKN
ENSG00000110092	-1.3683	7.46312	270.428	2.11e-11	6.29e-10	595	CCND1
ENSG00000084070	-1.36931	6.36727	148.022	1.81e-09	2.4e-08	64744	SMAP2
ENSG00000132003	-1.37324	4.47238	112.776	1.26e-08	1.23e-07	65249	ZSWIM4
ENSG00000146054	-1.37364	2.22537	92.963	4.81e-08	3.9e-07	81786	TRIM7
ENSG00000171813	-1.37626	3.83348	69.2813	3.45e-07	2.18e-06	170394	PWWP2B
ENSG00000127564	-1.37873	1.80817	45.5951	4.79e-06	2.25e-05	9088	PKMYT1
ENSG00000101265	-1.382	3.96647	124.351	6.31e-09	6.81e-08	9770	RASSF2
ENSG00000080986	-1.38334	2.96839	76.1749	1.85e-07	1.27e-06	10403	NDC80
ENSG00000146453	-1.38513	-0.616239	13.1989	0.00225698	0.00540882	154197	PNLDC1
ENSG00000109805	-1.38662	3.63261	54.9752	1.52e-06	8.08e-06	64151	NCAPG
ENSG00000100034	-1.38714	7.51069	170.431	6.5e-10	1.04e-08	9647	PPM1F
ENSG00000065717	-1.38729	2.53833	48.4618	3.32e-06	1.63e-05	7089	TLE2
ENSG00000182492	-1.39022	5.75503	112.388	1.29e-08	1.26e-07	633	BGN
ENSG00000149926	-1.39287	0.157767	23.4441	0.000183332	0.00058357	83723	TLCD3B
ENSG00000085999	-1.39336	1.71814	118.77	8.74e-09	8.92e-08	8438	RAD54L
ENSG00000162105	-1.39415	1.05708	26.8838	9.21e-05	0.000315099	22941	SHANK2
ENSG00000163406	-1.39419	2.31951	44.1374	5.82e-06	2.68e-05	6565	SLC15A2
ENSG00000088325	-1.39603	5.46505	135.676	3.39e-09	4.05e-08	22974	TPX2
ENSG00000143801	-1.39738	3.63349	83.771	9.76e-08	7.22e-07	5664	PSEN2
ENSG00000142945	-1.39814	3.7787	53.9075	1.72e-06	9.02e-06	11004	KIF2C
ENSG00000137124	-1.39996	6.30999	145.448	2.06e-09	2.64e-08	219	ALDH1B1
ENSG00000140323	-1.40008	1.03265	55.0867	1.5e-06	7.98e-06	85455	DISP2
ENSG00000021300	-1.40032	0.861399	35.8421	1.95e-05	7.84e-05	58473	PLEKHB1
ENSG00000125753	-1.40038	6.64442	78.249	1.54e-07	1.08e-06	7408	VASP
ENSG00000114268	-1.40398	3.23213	79.3465	1.41e-07	9.95e-07	5210	PFKFB4
ENSG00000183578	-1.40511	-0.143312	29.3187	5.85e-05	0.000210423	388121	TNFAIP8L3
ENSG00000130158	-1.40537	5.29938	105.933	1.95e-08	1.8e-07	57572	DOCK6
ENSG00000165023	-1.40711	2.35439	128.035	5.13e-09	5.73e-08	54769	DIRAS2
ENSG00000177191	-1.40729	-0.865129	14.1743	0.00170981	0.0042465	374907	B3GNT8
ENSG00000204592	-1.4095	6.763	134.159	3.67e-09	4.34e-08	3133	HLA-E
ENSG00000206127	-1.41243	-0.430322	10.788	0.00470056	0.0103702	728047	GOLGA8O
ENSG00000197013	-1.41297	2.95279	105.486	2.01e-08	1.84e-07	353088	ZNF429
ENSG00000160352	-1.41535	4.65167	108.016	1.7e-08	1.59e-07	148206	ZNF714
ENSG00000104687	-1.41567	6.10351	202.806	1.81e-10	3.64e-09	2936	GSR
ENSG00000138435	-1.41686	9.20593	275.845	1.81e-11	5.51e-10	1134	CHRNA1
ENSG00000127152	-1.42133	0.755011	48.156	3.45e-06	1.68e-05	64919	BCL11B
ENSG00000101187	-1.42221	0.670279	45.0962	5.12e-06	2.39e-05	28231	SLCO4A1
ENSG00000170312	-1.42547	4.04301	90.0494	5.98e-08	4.68e-07	983	CDK1
ENSG00000142657	-1.42687	8.47428	91.7401	5.26e-08	4.2e-07	5226	PGD
ENSG00000178401	-1.42848	-0.0628515	47.7626	3.62e-06	1.77e-05	79962	DNAJC22
ENSG00000175305	-1.42907	2.05976	44.9539	5.22e-06	2.43e-05	9134	CCNE2
ENSG00000176974	-1.42978	2.07939	41.9945	7.82e-06	3.49e-05	6470	SHMT1
ENSG00000013297	-1.43063	5.47762	310.074	7.49e-12	2.68e-10	5010	CLDN11
ENSG00000154839	-1.43146	1.84229	66.8581	4.36e-07	2.67e-06	220134	SKA1
ENSG00000235568	-1.43262	-1.24809	6.80631	0.0190635	0.0353913	150372	NFAM1
ENSG00000082684	-1.43309	-0.350755	19.623	0.00042631	0.0012368	54437	SEMA5B
ENSG00000139597	-1.43312	0.818024	59.4003	9.33e-07	5.21e-06	90634	N4BP2L1
ENSG00000162078	-1.43476	-0.990095	6.21288	0.0241077	0.0433873	124220	ZG16B
ENSG00000164683	-1.43642	3.67079	199.571	2.04e-10	4.06e-09	23462	HEY1
ENSG00000277196	-1.43756	-0.317918	22.1043	0.000243928	0.000754832	NA
ENSG00000068489	-1.43821	4.07993	175.687	5.21e-10	8.67e-09	55771	PRR11
ENSG00000046653	-1.43846	6.35721	465.161	3.37e-13	2.4e-11	2824	GPM6B
ENSG00000131080	-1.43871	5.07774	105.736	1.97e-08	1.81e-07	60401	EDA2R
ENSG00000167291	-1.43872	7.71414	261.934	2.68e-11	7.6e-10	125058	TBC1D16
ENSG00000078549	-1.44135	2.3321	106.125	1.92e-08	1.78e-07	117	ADCYAP1R1
ENSG00000197872	-1.44173	3.09552	234.532	6.13e-11	1.49e-09	81553	CYRIA
ENSG00000142149	-1.44504	3.80207	169.913	6.65e-10	1.06e-08	30811	HUNK
ENSG00000185418	-1.44583	6.03315	193.647	2.54e-10	4.84e-09	123283	TARS3
ENSG00000078900	-1.44625	-0.40646	42.8827	6.91e-06	3.12e-05	7161	TP73
ENSG00000135069	-1.45382	6.5891	181.405	4.12e-10	7.11e-09	29968	PSAT1
ENSG00000116990	-1.4588	4.19925	275.081	1.85e-11	5.6e-10	4610	MYCL
ENSG00000114126	-1.46036	7.35894	556.109	8.48e-14	8.47e-12	7029	TFDP2
ENSG00000150048	-1.46147	0.527377	40.1029	1.02e-05	4.42e-05	51267	CLEC1A
ENSG00000170162	-1.46179	7.62656	291.198	1.2e-11	3.98e-10	245806	VGLL2
ENSG00000108518	-1.46182	9.59276	52.6331	2e-06	1.03e-05	5216	PFN1
ENSG00000139289	-1.46532	7.31892	674.781	1.89e-14	2.77e-12	22822	PHLDA1
ENSG00000181409	-1.46697	1.83858	100.829	2.75e-08	2.41e-07	9625	AATK
ENSG00000174136	-1.46806	7.01686	523.234	1.36e-13	1.18e-11	285704	RGMB
ENSG00000150722	-1.4726	-0.351748	24.6722	0.000142364	0.000464537	151242	PPP1R1C
ENSG00000273802	-1.47281	0.720581	79.0937	1.44e-07	1.01e-06	8339	H2BC8
ENSG00000183762	-1.47346	7.94979	215.643	1.15e-10	2.49e-09	83999	KREMEN1
ENSG00000186871	-1.47524	1.24624	70.0206	3.22e-07	2.04e-06	54821	ERCC6L
ENSG00000157456	-1.47628	3.43903	154.562	1.32e-09	1.83e-08	9133	CCNB2
ENSG00000140534	-1.47731	2.4321	106.853	1.84e-08	1.7e-07	90381	TICRR
ENSG00000140451	-1.47866	0.849027	62.9235	6.45e-07	3.78e-06	80119	PIF1
ENSG00000171316	-1.47888	7.62607	127.356	5.33e-09	5.92e-08	55636	CHD7
ENSG00000006788	-1.47888	2.95112	13.8423	0.00187718	0.00461206	8735	MYH13
ENSG00000108840	-1.48226	6.20557	99.3088	3.05e-08	2.66e-07	10014	HDAC5
ENSG00000176909	-1.48648	5.18118	136.345	3.27e-09	3.92e-08	284358	MAMSTR
ENSG00000176658	-1.48667	3.2215	109.073	1.59e-08	1.5e-07	4642	MYO1D
ENSG00000087842	-1.48765	2.77713	185.059	3.56e-10	6.35e-09	8544	PIR
ENSG00000176076	-1.48775	2.0179	62.2544	6.91e-07	4e-06	23630	KCNE5
ENSG00000107959	-1.48849	7.50113	225.952	8.1e-11	1.88e-09	10531	PITRM1
ENSG00000237649	-1.48864	3.76747	245.514	4.35e-11	1.14e-09	3833	KIFC1
ENSG00000119782	-1.49001	0.44978	44.5664	5.5e-06	2.54e-05	2281	FKBP1B
ENSG00000103196	-1.49174	4.58472	237.475	5.59e-11	1.39e-09	83716	CRISPLD2
ENSG00000179388	-1.49576	4.21656	197.36	2.21e-10	4.36e-09	1960	EGR3
ENSG00000181744	-1.49977	5.97998	204.928	1.67e-10	3.41e-09	205428	DIPK2A
ENSG00000154639	-1.50166	3.09103	75.6027	1.94e-07	1.32e-06	1525	CXADR
ENSG00000104147	-1.50498	0.468364	49.5375	2.9e-06	1.44e-05	11339	OIP5
ENSG00000204099	-1.50576	-0.117623	34.0995	2.58e-05	0.0001006	129807	NEU4
ENSG00000163814	-1.51219	0.221426	36.7178	1.7e-05	6.94e-05	64866	CDCP1
ENSG00000102524	-1.51333	0.331943	33.193	2.99e-05	0.000114968	10673	TNFSF13B
ENSG00000119042	-1.51617	3.28456	109.862	1.51e-08	1.44e-07	23314	SATB2
ENSG00000125898	-1.51738	1.20047	37.1114	1.6e-05	6.58e-05	83541	FAM110A
ENSG00000196653	-1.51901	2.37011	53.1903	1.87e-06	9.71e-06	91392	ZNF502
ENSG00000178342	-1.51904	0.156547	26.2202	0.00010467	0.000352627	26251	KCNG2
ENSG00000183186	-1.51922	0.970379	40.8828	9.15e-06	4.01e-05	126567	C2CD4C
ENSG00000177453	-1.52299	0.0479557	34.3179	2.49e-05	9.75e-05	167359	NIM1K
ENSG00000178078	-1.52547	-0.203665	41.677	8.18e-06	3.63e-05	55620	STAP2
ENSG00000167476	-1.52812	4.55686	47.3591	3.81e-06	1.84e-05	126306	JSRP1
ENSG00000180233	-1.52929	3.67329	186.07	3.42e-10	6.12e-09	223082	ZNRF2
ENSG00000180440	-1.53218	0.948022	59.714	9.02e-07	5.05e-06	400120	SERTM1
ENSG00000080200	-1.53327	6.5027	54.7464	1.56e-06	8.27e-06	131544	CRYBG3
ENSG00000170035	-1.53827	8.00226	179.929	4.37e-10	7.51e-09	10477	UBE2E3
ENSG00000170961	-1.54195	3.30788	104.505	2.14e-08	1.94e-07	3037	HAS2
ENSG00000166349	-1.5431	3.64857	331.085	4.55e-12	1.82e-10	5896	RAG1
ENSG00000054690	-1.5435	1.44077	120.353	7.96e-09	8.25e-08	57475	PLEKHH1
ENSG00000116584	-1.54693	8.60987	189.187	3.02e-10	5.54e-09	9181	ARHGEF2
ENSG00000152128	-1.54818	0.624797	38.357	1.32e-05	5.56e-05	81615	TMEM163
ENSG00000169607	-1.54829	2.67946	51.2308	2.36e-06	1.19e-05	150468	CKAP2L
ENSG00000131242	-1.54833	2.75205	147.576	1.85e-09	2.43e-08	84440	RAB11FIP4
ENSG00000121152	-1.5492	2.975	78.2505	1.54e-07	1.08e-06	23397	NCAPH
ENSG00000075618	-1.54974	8.3008	64.1115	5.72e-07	3.41e-06	6624	FSCN1
ENSG00000129810	-1.55046	1.31698	38.6004	1.28e-05	5.39e-05	151648	SGO1
ENSG00000240891	-1.55085	3.49745	255.637	3.22e-11	8.81e-10	257068	PLCXD2
ENSG00000171224	-1.55322	0.273974	43.6553	6.22e-06	2.84e-05	219738	FAM241B
ENSG00000090487	-1.55419	7.17013	129.203	4.81e-09	5.44e-08	51324	SPG21
ENSG00000130208	-1.55531	0.110304	18.1165	0.000610836	0.00170275	341	APOC1
ENSG00000135625	-1.55608	0.36546	19.3519	0.000454254	0.00130734	1961	EGR4
ENSG00000158402	-1.5579	1.47213	88.4376	6.76e-08	5.23e-07	995	CDC25C
ENSG00000177685	-1.55923	1.2886	125.962	5.76e-09	6.31e-08	283229	CRACR2B
ENSG00000244405	-1.5594	5.80993	141.946	2.45e-09	3.08e-08	2119	ETV5
ENSG00000174501	-1.56082	4.13114	7.28958	0.0158375	0.0301026	400986	ANKRD36C
ENSG00000165474	-1.56182	1.50055	108.434	1.66e-08	1.56e-07	2706	GJB2
ENSG00000035499	-1.5637	1.21505	83.6106	9.89e-08	7.3e-07	55789	DEPDC1B
ENSG00000157851	-1.56459	8.0588	163.672	8.74e-10	1.31e-08	56896	DPYSL5
ENSG00000100162	-1.56717	1.23921	56.4111	1.29e-06	6.99e-06	79019	CENPM
ENSG00000149633	-1.56866	1.68201	71.215	2.88e-07	1.85e-06	85449	KIAA1755
ENSG00000065328	-1.57528	2.38285	138.81	2.88e-09	3.52e-08	55388	MCM10
ENSG00000185972	-1.57532	1.40857	67.297	4.18e-07	2.57e-06	881	CCIN
ENSG00000101003	-1.57535	2.95149	154.396	1.34e-09	1.84e-08	9837	GINS1
ENSG00000158716	-1.57542	2.00039	24.2041	0.000156619	0.000505579	54935	DUSP23
ENSG00000067715	-1.5765	1.81503	49.8021	2.81e-06	1.4e-05	6857	SYT1
ENSG00000134690	-1.57925	3.31267	96.1117	3.83e-08	3.2e-07	55143	CDCA8
ENSG00000197177	-1.5811	3.72519	184.26	3.67e-10	6.49e-09	84435	ADGRA1
ENSG00000196118	-1.58327	3.08713	211.911	1.31e-10	2.77e-09	90835	CFAP119
ENSG00000197016	-1.58933	3.36137	56.1049	1.34e-06	7.21e-06	388566	ZNF470
ENSG00000173926	-1.59037	4.67287	155.442	1.27e-09	1.78e-08	115123	MARCHF3
ENSG00000111665	-1.59225	3.09143	166.586	7.68e-10	1.18e-08	83461	CDCA3
ENSG00000137486	-1.59282	5.65062	182.605	3.92e-10	6.86e-09	408	ARRB1
ENSG00000128340	-1.59319	1.48298	26.6355	9.66e-05	0.000328524	5880	RAC2
ENSG00000110446	-1.59363	4.7075	97.0771	3.57e-08	3.03e-07	51296	SLC15A3
ENSG00000116133	-1.59393	7.63074	237.391	5.6e-11	1.39e-09	1718	DHCR24
ENSG00000129152	-1.59393	7.63358	97.0733	3.57e-08	3.03e-07	4654	MYOD1
ENSG00000136492	-1.59448	2.31289	83.8422	9.71e-08	7.18e-07	83990	BRIP1
ENSG00000039068	-1.59468	-0.256452	25.7657	0.00011442	0.000381367	999	CDH1
ENSG00000132429	-1.59485	5.32835	515.077	1.53e-13	1.27e-11	64208	POPDC3
ENSG00000175063	-1.59552	3.51583	62.6023	6.67e-07	3.89e-06	11065	UBE2C
ENSG00000141298	-1.59644	5.773	399.357	1.09e-12	5.72e-11	85464	SSH2
ENSG00000172346	-1.59789	6.89845	131.115	4.33e-09	4.97e-08	27254	CSDC2
ENSG00000139618	-1.59831	1.65674	29.0486	6.15e-05	0.000219599	675	BRCA2
ENSG00000173805	-1.60105	-0.30672	23.7006	0.000173781	0.000555846	9001	HAP1
ENSG00000151789	-1.6018	3.51599	125.8	5.81e-09	6.36e-08	79750	ZNF385D
ENSG00000100802	-1.61001	4.23977	126.633	5.55e-09	6.11e-08	60686	C14orf93
ENSG00000187678	-1.61047	6.29719	566.498	7.35e-14	7.53e-12	81848	SPRY4
ENSG00000171388	-1.61096	1.95434	73.5442	2.33e-07	1.55e-06	8862	APLN
ENSG00000214140	-1.61242	0.287872	26.2968	0.000103123	0.000348105	768206	PRCD
ENSG00000184661	-1.61534	2.50534	134.313	3.64e-09	4.31e-08	157313	CDCA2
ENSG00000125398	-1.61659	2.42248	194.77	2.44e-10	4.69e-09	6662	SOX9
ENSG00000170425	-1.61776	1.79306	97.0415	3.58e-08	3.03e-07	136	ADORA2B
ENSG00000079459	-1.62182	8.26266	203.355	1.77e-10	3.58e-09	2222	FDFT1
ENSG00000092470	-1.62407	2.02557	120.693	7.8e-09	8.1e-08	79968	WDR76
ENSG00000137752	-1.6249	0.379142	28.1036	7.31e-05	0.000256164	834	CASP1
ENSG00000090097	-1.62551	7.60447	112.286	1.3e-08	1.26e-07	57060	PCBP4
ENSG00000143476	-1.62667	3.05689	182.078	4.01e-10	6.96e-09	51514	DTL
ENSG00000175318	-1.62784	-0.278477	40.9157	9.11e-06	3.99e-05	196996	GRAMD2A
ENSG00000126778	-1.62806	7.32139	370.575	1.93e-12	9.02e-11	6495	SIX1
ENSG00000034053	-1.63469	4.97093	157.945	1.13e-09	1.62e-08	321	APBA2
ENSG00000196139	-1.64462	2.91493	75.8816	1.89e-07	1.3e-06	8644	AKR1C3
ENSG00000132182	-1.64539	2.46345	123.052	6.8e-09	7.24e-08	23225	NUP210
ENSG00000118849	-1.64598	4.78287	132.221	4.08e-09	4.71e-08	5918	RARRES1
ENSG00000101542	-1.65366	1.57364	98.1119	3.32e-08	2.85e-07	28316	CDH20
ENSG00000120437	-1.65392	6.27642	407.931	9.24e-13	4.98e-11	39	ACAT2
ENSG00000163947	-1.6555	5.34161	609.725	4.15e-14	4.84e-12	50650	ARHGEF3
ENSG00000171848	-1.65567	5.38043	147.512	1.86e-09	2.43e-08	6241	RRM2
ENSG00000105894	-1.658	4.24026	178.152	4.7e-10	8.02e-09	5764	PTN
ENSG00000198838	-1.65959	6.18456	68.3634	3.77e-07	2.35e-06	6263	RYR3
ENSG00000119630	-1.66405	3.41024	73.1133	2.42e-07	1.6e-06	5228	PGF
ENSG00000123453	-1.66663	1.04836	52.3887	2.05e-06	1.06e-05	1757	SARDH
ENSG00000176890	-1.66693	4.95157	167.04	7.53e-10	1.16e-08	7298	TYMS
ENSG00000121966	-1.66797	1.16766	30.8214	4.48e-05	0.000165275	7852	CXCR4
ENSG00000164070	-1.66823	5.23166	114.742	1.11e-08	1.1e-07	22824	HSPA4L
ENSG00000110400	-1.66961	4.7962	208.903	1.45e-10	3.04e-09	5818	NECTIN1
ENSG00000204060	-1.6731	1.87649	70.1343	3.19e-07	2.03e-06	100132074	FOXO6
ENSG00000166265	-1.67353	4.39026	314.555	6.71e-12	2.43e-10	116159	CYYR1
ENSG00000148773	-1.67486	5.64367	256.067	3.18e-11	8.72e-10	4288	MKI67
ENSG00000114529	-1.6751	5.47815	672.453	1.94e-14	2.81e-12	79669	C3orf52
ENSG00000173599	-1.67714	7.31057	98.6471	3.2e-08	2.77e-07	5091	PC
ENSG00000169220	-1.67934	2.45573	45.9144	4.6e-06	2.17e-05	10636	RGS14
ENSG00000142178	-1.68591	1.85612	10.5751	0.00503335	0.0110124	150094	SIK1
ENSG00000176485	-1.68655	3.70353	430.237	6.14e-13	3.65e-11	11145	PLAAT3
ENSG00000189077	-1.68715	5.93612	100.108	2.89e-08	2.53e-07	83862	TMEM120A
ENSG00000090889	-1.68969	3.4429	117.374	9.5e-09	9.59e-08	24137	KIF4A
ENSG00000175691	-1.69219	3.53746	248.933	3.93e-11	1.05e-09	58492	ZNF77
ENSG00000122986	-1.69291	-0.693085	27.1568	8.74e-05	0.000300557	84329	HVCN1
ENSG00000177508	-1.69504	3.1872	196.131	2.32e-10	4.52e-09	79191	IRX3
ENSG00000121297	-1.69758	4.01402	387.572	1.37e-12	6.8e-11	57616	TSHZ3
ENSG00000181585	-1.70053	-0.579386	18.8625	0.000510109	0.00145123	259236	TMIE
ENSG00000126787	-1.70193	3.34713	111.487	1.36e-08	1.31e-07	9787	DLGAP5
ENSG00000225968	-1.70559	4.23382	240.832	5.03e-11	1.28e-09	392617	ELFN1
ENSG00000132906	-1.7072	5.5337	162.274	9.3e-10	1.39e-08	842	CASP9
ENSG00000158296	-1.70764	2.39551	94.2932	4.36e-08	3.58e-07	64849	SLC13A3
ENSG00000180096	-1.70894	-0.346814	23.0509	0.000199142	0.000627384	1731	SEPTIN1
ENSG00000134602	-1.71005	6.5132	330.949	4.56e-12	1.82e-10	51765	STK26
ENSG00000139318	-1.7113	6.74945	762.54	7.29e-15	1.42e-12	1848	DUSP6
ENSG00000159842	-1.71131	6.53608	321.72	5.66e-12	2.18e-10	29	ABR
ENSG00000204291	-1.71307	4.08634	196.097	2.32e-10	4.52e-09	1306	COL15A1
ENSG00000141622	-1.72275	5.51321	461.272	3.59e-13	2.47e-11	494470	ARK2C
ENSG00000157064	-1.72476	1.11234	120.993	7.66e-09	7.99e-08	23057	NMNAT2
ENSG00000147256	-1.7257	2.10519	91.207	5.48e-08	4.34e-07	158763	ARHGAP36
ENSG00000198570	-1.73258	0.927258	72.1718	2.64e-07	1.72e-06	343035	RD3
ENSG00000170175	-1.73961	7.85762	437.376	5.41e-13	3.32e-11	1140	CHRNB1
ENSG00000132357	-1.74005	0.958366	122.154	7.16e-09	7.56e-08	84674	CARD6
ENSG00000117399	-1.74112	3.91287	46.3741	4.33e-06	2.06e-05	991	CDC20
ENSG00000171970	-1.74178	1.86855	77.71	1.62e-07	1.12e-06	126295	ZNF57
ENSG00000148400	-1.74289	5.48239	142.856	2.34e-09	2.96e-08	4851	NOTCH1
ENSG00000039600	-1.74396	0.630209	70.5429	3.07e-07	1.96e-06	11063	SOX30
ENSG00000169594	-1.74543	2.87952	180.86	4.21e-10	7.25e-09	646	BNC1
ENSG00000173253	-1.7467	-0.0264408	59.6431	9.09e-07	5.08e-06	10655	DMRT2
ENSG00000131747	-1.74707	6.04764	197.687	2.18e-10	4.32e-09	7153	TOP2A
ENSG00000166803	-1.74742	0.933459	90.2759	5.88e-08	4.61e-07	9768	PCLAF
ENSG00000123219	-1.74777	2.0062	36.9126	1.65e-05	6.75e-05	64105	CENPK
ENSG00000151725	-1.74887	3.41474	67.7259	4.01e-07	2.48e-06	79682	CENPU
ENSG00000152253	-1.75134	1.54728	41.8588	7.97e-06	3.55e-05	57405	SPC25
ENSG00000145824	-1.75382	3.1785	87.4807	7.28e-08	5.58e-07	9547	CXCL14
ENSG00000145721	-1.75515	0.50673	24.6366	0.000143394	0.000467712	167410	LIX1
ENSG00000121361	-1.75878	1.65304	161.681	9.55e-10	1.42e-08	3764	KCNJ8
ENSG00000117643	-1.76442	5.2756	465.421	3.35e-13	2.4e-11	57134	MAN1C1
ENSG00000213892	-1.76608	2.34798	53.8974	1.72e-06	9.03e-06	388551	CEACAM16
ENSG00000145247	-1.76866	3.17029	161.141	9.79e-10	1.44e-08	132299	OCIAD2
ENSG00000187122	-1.7692	0.346165	50.7107	2.51e-06	1.26e-05	6585	SLIT1
ENSG00000143194	-1.76958	0.0481937	72.6389	2.53e-07	1.66e-06	84944	MAEL
ENSG00000156970	-1.77621	3.52084	240.55	5.07e-11	1.28e-09	701	BUB1B
ENSG00000153404	-1.78037	4.11588	197.064	2.24e-10	4.39e-09	153478	PLEKHG4B
ENSG00000013725	-1.78057	-0.812801	34.63	2.36e-05	9.33e-05	923	CD6
ENSG00000111254	-1.7855	0.395087	63.0423	6.37e-07	3.74e-06	10566	AKAP3
ENSG00000124134	-1.79009	-0.230462	26.485	9.94e-05	0.000336862	3787	KCNS1
ENSG00000128052	-1.79057	2.70574	128.736	4.93e-09	5.56e-08	3791	KDR
ENSG00000106003	-1.79194	5.42676	139.457	2.78e-09	3.42e-08	3955	LFNG
ENSG00000178999	-1.79711	2.90904	63.4556	6.11e-07	3.61e-06	9212	AURKB
ENSG00000234465	-1.79869	-0.0543977	39.3491	1.14e-05	4.9e-05	390940	PINLYP
ENSG00000136943	-1.79976	1.17034	62.6826	6.61e-07	3.86e-06	1515	CTSV
ENSG00000127946	-1.80199	7.5968	740.678	9.15e-15	1.55e-12	3092	HIP1
ENSG00000170542	-1.80254	4.71474	651.74	2.48e-14	3.27e-12	5272	SERPINB9
ENSG00000149781	-1.80698	1.61694	110.85	1.42e-08	1.36e-07	83706	FERMT3
ENSG00000204950	-1.8078	-0.106267	60.1376	8.62e-07	4.87e-06	390205	LRRC10B
ENSG00000175264	-1.80813	2.51151	132.808	3.95e-09	4.58e-08	8534	CHST1
ENSG00000075461	-1.81099	5.66877	264.016	2.52e-11	7.25e-10	27092	CACNG4
ENSG00000197181	-1.81231	-0.253682	39.769	1.07e-05	4.62e-05	55124	PIWIL2
ENSG00000154227	-1.81489	-0.212497	38.8199	1.24e-05	5.25e-05	204219	CERS3
ENSG00000125144	-1.81497	-0.223136	20.8514	0.000321744	0.000965721	4495	MT1G
ENSG00000204963	-1.81549	0.165616	81.5151	1.17e-07	8.46e-07	56141	PCDHA7
ENSG00000109339	-1.82135	0.655452	63.529	6.07e-07	3.58e-06	5602	MAPK10
ENSG00000251493	-1.82227	2.7159	127.182	5.38e-09	5.96e-08	2297	FOXD1
ENSG00000135605	-1.82513	0.147621	39.3861	1.14e-05	4.88e-05	7006	TEC
ENSG00000141540	-1.82765	5.05024	281.74	1.55e-11	4.85e-10	94015	TTYH2
ENSG00000168993	-1.83106	0.809662	46.9755	4.01e-06	1.93e-05	10815	CPLX1
ENSG00000112759	-1.83378	6.29171	240.65	5.06e-11	1.28e-09	2030	SLC29A1
ENSG00000152580	-1.83682	0.613711	67.0528	4.28e-07	2.62e-06	285313	IGSF10
ENSG00000198225	-1.8395	2.34334	171.199	6.29e-10	1.01e-08	642489	FKBP1C
ENSG00000240583	-1.84424	4.37479	157.028	1.18e-09	1.68e-08	358	AQP1
ENSG00000101057	-1.85538	3.91133	66.0521	4.71e-07	2.86e-06	4605	MYBL2
ENSG00000105011	-1.86383	2.5791	54.9034	1.53e-06	8.14e-06	55723	ASF1B
ENSG00000170579	-1.86396	0.38681	59.8301	8.91e-07	5e-06	9229	DLGAP1
ENSG00000168772	-1.86557	4.52588	79.2882	1.41e-07	9.98e-07	80319	CXXC4
ENSG00000016391	-1.87412	0.770662	52.0466	2.14e-06	1.1e-05	55349	CHDH
ENSG00000158089	-1.87486	0.579371	39.3379	1.15e-05	4.91e-05	79623	GALNT14
ENSG00000145604	-1.88743	7.69275	338.564	3.84e-12	1.56e-10	6502	SKP2
ENSG00000119698	-1.88988	1.77769	44.3508	5.66e-06	2.61e-05	57718	PPP4R4
ENSG00000103740	-1.90311	0.702512	122.932	6.85e-09	7.27e-08	23205	ACSBG1
ENSG00000137266	-1.90486	3.43446	423.165	6.97e-13	4e-11	63027	SLC22A23
ENSG00000111206	-1.908	4.12094	135.561	3.41e-09	4.07e-08	2305	FOXM1
ENSG00000168350	-1.91179	-0.23373	62.6719	6.62e-07	3.86e-06	123099	DEGS2
ENSG00000124491	-1.91716	-0.204246	38.5249	1.29e-05	5.44e-05	2162	F13A1
ENSG00000005059	-1.92235	4.58868	317.805	6.21e-12	2.29e-10	55013	MCUB
ENSG00000253305	-1.92303	5.74974	390.418	1.29e-12	6.49e-11	56100	PCDHGB6
ENSG00000127951	-1.92694	1.16711	46.9365	4.03e-06	1.93e-05	10875	FGL2
ENSG00000010278	-1.93007	2.28955	195.551	2.37e-10	4.58e-09	928	CD9
ENSG00000010932	-1.93415	3.10711	181.296	4.13e-10	7.13e-09	2326	FMO1
ENSG00000093009	-1.93593	2.12029	108.154	1.69e-08	1.58e-07	8318	CDC45
ENSG00000168389	-1.937	3.05923	152.459	1.46e-09	2e-08	84879	MFSD2A
ENSG00000152582	-1.94016	4.65897	82.2813	1.1e-07	8.03e-07	79925	SPEF2
ENSG00000148848	-1.94135	7.26209	373.356	1.82e-12	8.62e-11	8038	ADAM12
ENSG00000160284	-1.94445	2.51444	61.0814	7.81e-07	4.45e-06	84221	SPATC1L
ENSG00000175832	-1.94655	1.79048	81.4243	1.18e-07	8.52e-07	2118	ETV4
ENSG00000184113	-1.95646	1.79764	48.5297	3.29e-06	1.61e-05	7122	CLDN5
ENSG00000107242	-1.95912	1.26305	89.3579	6.3e-08	4.91e-07	8395	PIP5K1B
ENSG00000110876	-1.96228	4.55618	519.016	1.45e-13	1.22e-11	6404	SELPLG
ENSG00000272398	-1.96589	4.72115	492.99	2.15e-13	1.7e-11	100133941	CD24
ENSG00000141401	-1.9675	5.56163	163.934	8.64e-10	1.3e-08	3613	IMPA2
ENSG00000099282	-1.96944	3.48974	179.161	4.51e-10	7.72e-09	23555	TSPAN15
ENSG00000167513	-1.96955	2.11011	63.6087	6.02e-07	3.56e-06	81620	CDT1
ENSG00000103460	-1.98373	3.59643	554.59	8.66e-14	8.58e-12	27324	TOX3
ENSG00000143494	-1.98681	8.01903	541.921	1.04e-13	9.62e-12	79805	VASH2
ENSG00000068903	-1.99039	8.70053	116.417	1.01e-08	1.01e-07	22933	SIRT2
ENSG00000129170	-1.99143	5.20524	669.164	2.02e-14	2.85e-12	8048	CSRP3
ENSG00000112936	-1.99205	7.1278	460.109	3.66e-13	2.49e-11	730	C7
ENSG00000146094	-1.99432	3.93486	230.392	7.01e-11	1.66e-09	79930	DOK3
ENSG00000112394	-1.9978	1.56742	142.212	2.42e-09	3.04e-08	117247	SLC16A10
ENSG00000131153	-2.00363	3.47296	133.364	3.83e-09	4.48e-08	51659	GINS2
ENSG00000141519	-2.0055	3.86171	319.687	5.94e-12	2.23e-10	55036	CCDC40
ENSG00000160957	-2.0062	4.0363	253.905	3.38e-11	9.19e-10	9401	RECQL4
ENSG00000170989	-2.01091	3.58058	314.832	6.67e-12	2.43e-10	1901	S1PR1
ENSG00000107719	-2.01228	2.97595	236.747	5.72e-11	1.41e-09	27143	PALD1
ENSG00000162415	-2.01294	1.94544	280.142	1.61e-11	5.04e-10	57643	ZSWIM5
ENSG00000121104	-2.01367	4.14631	225.082	8.34e-11	1.92e-09	81558	FAM117A
ENSG00000171246	-2.0146	-0.531609	75.1558	2.02e-07	1.37e-06	4884	NPTX1
ENSG00000151623	-2.01528	2.81759	244.346	4.51e-11	1.17e-09	4306	NR3C2
ENSG00000278570	-2.01766	-0.477217	28.1488	7.25e-05	0.000254372	10002	NR2E3
ENSG00000134709	-2.02037	2.31633	42.7461	7.04e-06	3.18e-05	51361	HOOK1
ENSG00000259803	-2.02442	-0.631373	12.8999	0.00246259	0.00584735	146429	SLC22A31
ENSG00000250305	-2.02817	2.39525	71.1328	2.9e-07	1.87e-06	57604	TRMT9B
ENSG00000118004	-2.02911	-1.37129	13.11	0.002316	0.00552935	78989	COLEC11
ENSG00000214338	-2.03173	-0.21414	16.5608	0.000902076	0.00241332	387104	SOGA3
ENSG00000089685	-2.03209	4.10357	110.553	1.45e-08	1.38e-07	332	BIRC5
ENSG00000134369	-2.0326	7.24909	767.305	6.95e-15	1.4e-12	89796	NAV1
ENSG00000117013	-2.03477	-0.0519669	82.0399	1.12e-07	8.17e-07	9132	KCNQ4
ENSG00000171365	-2.04119	8.8202	381.441	1.55e-12	7.47e-11	1184	CLCN5
ENSG00000186377	-2.04494	2.16587	123.901	6.47e-09	6.94e-08	260293	CYP4X1
ENSG00000130592	-2.04787	4.61713	103.874	2.23e-08	2.01e-07	4046	LSP1
ENSG00000174672	-2.04893	3.02645	146.036	2e-09	2.59e-08	9024	BRSK2
ENSG00000159307	-2.05273	1.5056	169.296	6.83e-10	1.08e-08	80274	SCUBE1
ENSG00000197977	-2.05531	2.37354	267.347	2.3e-11	6.71e-10	54898	ELOVL2
ENSG00000142494	-2.05588	-0.371639	52.4128	2.05e-06	1.06e-05	55244	SLC47A1
ENSG00000150510	-2.05669	0.795863	107.057	1.81e-08	1.68e-07	220108	FAM124A
ENSG00000101098	-2.05742	5.87786	201.195	1.92e-10	3.85e-09	140730	RIMS4
ENSG00000153012	-2.05845	5.34012	245.042	4.42e-11	1.16e-09	55203	LGI2
ENSG00000179361	-2.05984	4.55548	354.573	2.7e-12	1.2e-10	10620	ARID3B
ENSG00000095627	-2.06895	1.29324	121.974	7.24e-09	7.63e-08	56165	TDRD1
ENSG00000161677	-2.07497	3.90206	61.8404	7.21e-07	4.15e-06	126119	JOSD2
ENSG00000145358	-2.07523	1.06033	66.334	4.59e-07	2.8e-06	115265	DDIT4L
ENSG00000100918	-2.08438	4.05939	175.256	5.3e-10	8.79e-09	9985	REC8
ENSG00000163536	-2.09072	3.59405	70.8426	2.98e-07	1.91e-06	5274	SERPINI1
ENSG00000130775	-2.09789	2.49819	116.487	1e-08	1e-07	9473	THEMIS2
ENSG00000156453	-2.09898	-0.101416	28.0122	7.44e-05	0.000259875	5097	PCDH1
ENSG00000132205	-2.10171	3.62262	522.503	1.37e-13	1.18e-11	84034	EMILIN2
ENSG00000108830	-2.10266	1.44065	60.3879	8.4e-07	4.75e-06	8153	RND2
ENSG00000107742	-2.10397	4.01471	273.005	1.96e-11	5.89e-10	9806	SPOCK2
ENSG00000145335	-2.10805	3.56566	434.52	5.69e-13	3.43e-11	6622	SNCA
ENSG00000183160	-2.10907	3.85727	180.733	4.23e-10	7.28e-09	338773	TMEM119
ENSG00000120833	-2.11163	3.63577	462.541	3.52e-13	2.47e-11	8835	SOCS2
ENSG00000135127	-2.11879	5.2162	670.056	2e-14	2.85e-12	92558	BICDL1
ENSG00000087495	-2.1232	3.68594	431.085	6.05e-13	3.63e-11	116154	PHACTR3
ENSG00000145794	-2.13049	7.37494	248.24	4.01e-11	1.06e-09	84466	MEGF10
ENSG00000152292	-2.13867	-0.444447	117.203	9.59e-09	9.68e-08	284948	SH2D6
ENSG00000107105	-2.14481	4.94512	164.069	8.58e-10	1.3e-08	1993	ELAVL2
ENSG00000163219	-2.14995	1.75498	240.272	5.12e-11	1.29e-09	9938	ARHGAP25
ENSG00000265763	-2.15826	1.57927	214.292	1.2e-10	2.6e-09	118738	ZNF488
ENSG00000183631	-2.15865	5.48167	557.101	8.36e-14	8.43e-12	100130613	PRR32
ENSG00000111319	-2.15868	0.182364	63.4756	6.1e-07	3.6e-06	6337	SCNN1A
ENSG00000163909	-2.1592	7.43369	242.965	4.71e-11	1.21e-09	26508	HEYL
ENSG00000087303	-2.1658	7.40906	285.042	1.42e-11	4.51e-10	22795	NID2
ENSG00000091844	-2.16693	1.42397	138.071	2.99e-09	3.63e-08	26575	RGS17
ENSG00000100060	-2.17314	-0.244411	43.9704	5.96e-06	2.73e-05	4242	MFNG
ENSG00000272636	-2.18608	4.57455	328.205	4.86e-12	1.91e-10	8447	DOC2B
ENSG00000019991	-2.18622	2.52021	198.099	2.15e-10	4.26e-09	3082	HGF
ENSG00000101096	-2.18666	1.49066	150.381	1.62e-09	2.18e-08	4773	NFATC2
ENSG00000170965	-2.19355	1.57971	111.559	1.36e-08	1.31e-07	10761	PLAC1
ENSG00000186716	-2.19781	6.62628	226.741	7.89e-11	1.84e-09	613	BCR
ENSG00000117069	-2.2017	4.45634	306.907	8.09e-12	2.86e-10	81849	ST6GALNAC5
ENSG00000174827	-2.2042	-0.343589	64.1387	5.7e-07	3.4e-06	5174	PDZK1
ENSG00000230453	-2.20634	-0.50867	28.4882	6.81e-05	0.000241102	441459	ANKRD18B
ENSG00000104043	-2.21672	3.03428	241.301	4.96e-11	1.26e-09	79895	ATP8B4
ENSG00000102048	-2.21722	-0.0372798	95.2887	4.06e-08	3.36e-07	140462	ASB9
ENSG00000169684	-2.21857	1.33868	217.839	1.06e-10	2.35e-09	1138	CHRNA5
ENSG00000175426	-2.23062	2.63433	157.891	1.13e-09	1.62e-08	5122	PCSK1
ENSG00000120217	-2.23189	1.64397	108.406	1.66e-08	1.56e-07	29126	CD274
ENSG00000154783	-2.23227	0.152419	64.2878	5.62e-07	3.35e-06	152273	FGD5
ENSG00000140280	-2.23271	0.799056	209.479	1.42e-10	2.99e-09	256586	LYSMD2
ENSG00000198732	-2.23617	4.39448	243.04	4.7e-11	1.21e-09	64093	SMOC1
ENSG00000124343	-2.23688	1.03125	36.3837	1.79e-05	7.26e-05	7499	XG
ENSG00000100626	-2.23782	4.27842	441.532	5.03e-13	3.13e-11	57452	GALNT16
ENSG00000162543	-2.23888	1.2639	122.181	7.15e-09	7.56e-08	127733	UBXN10
ENSG00000172935	-2.23965	0.0254513	70.7793	3e-07	1.92e-06	116535	MRGPRF
ENSG00000124216	-2.24116	4.45907	124.333	6.32e-09	6.81e-08	6615	SNAI1
ENSG00000138379	-2.24623	5.8473	114.896	1.1e-08	1.1e-07	2660	MSTN
ENSG00000135519	-2.25439	0.677012	86.0418	8.15e-08	6.15e-07	23416	KCNH3
ENSG00000140538	-2.25915	0.555179	132.668	3.98e-09	4.62e-08	4916	NTRK3
ENSG00000162490	-2.26166	1.27632	190.178	2.91e-10	5.37e-09	374946	DRAXIN
ENSG00000176170	-2.26186	2.7237	257.609	3.04e-11	8.43e-10	8877	SPHK1
ENSG00000092010	-2.26485	7.16046	239.219	5.29e-11	1.33e-09	5720	PSME1
ENSG00000196368	-2.2673	5.53851	784.757	5.83e-15	1.24e-12	55190	NUDT11
ENSG00000171320	-2.27053	2.68805	168.414	7.09e-10	1.11e-08	157570	ESCO2
ENSG00000135437	-2.2722	0.916727	83.9225	9.65e-08	7.15e-07	5959	RDH5
ENSG00000007171	-2.28324	-0.97204	61.571	7.42e-07	4.25e-06	4843	NOS2
ENSG00000171462	-2.28449	1.7409	94.2459	4.38e-08	3.59e-07	65989	DLK2
ENSG00000148123	-2.2902	3.05931	279.846	1.63e-11	5.05e-10	54886	PLPPR1
ENSG00000128285	-2.29221	-0.520166	14.0486	0.00177113	0.00437866	2847	MCHR1
ENSG00000183807	-2.30579	0.496366	61.0951	7.8e-07	4.45e-06	221303	FAM162B
ENSG00000131398	-2.30878	4.1272	400.63	1.06e-12	5.63e-11	3748	KCNC3
ENSG00000007968	-2.31626	1.82603	185.194	3.54e-10	6.32e-09	1870	E2F2
ENSG00000136267	-2.32678	2.18022	127.279	5.35e-09	5.94e-08	1607	DGKB
ENSG00000135709	-2.32886	6.87005	597.666	4.85e-14	5.49e-12	9764	KIAA0513
ENSG00000142634	-2.33135	6.04037	277.733	1.72e-11	5.27e-10	79180	EFHD2
ENSG00000125089	-2.33991	3.29585	82.8362	1.05e-07	7.72e-07	54436	SH3TC1
ENSG00000128833	-2.34092	1.29855	126.935	5.45e-09	6.03e-08	55930	MYO5C
ENSG00000099958	-2.34639	1.2893	114.509	1.13e-08	1.12e-07	91319	DERL3
ENSG00000118971	-2.35537	7.37173	763.439	7.23e-15	1.42e-12	894	CCND2
ENSG00000197859	-2.358	1.48657	120.453	7.91e-09	8.2e-08	9719	ADAMTSL2
ENSG00000104313	-2.36969	2.43324	232.834	6.48e-11	1.56e-09	2138	EYA1
ENSG00000166546	-2.37111	1.41106	182.441	3.95e-10	6.88e-09	146227	BEAN1
ENSG00000183044	-2.37516	5.58858	928.842	1.56e-15	4.89e-13	18	ABAT
ENSG00000198719	-2.37542	5.32743	506.345	1.75e-13	1.43e-11	28514	DLL1
[truncated: 269 more rows]

## Sheet: log FCFDR  WT vs DMD2
	logFC	logCPM	F	PValue	FDR	entrezgene_id	hgnc_symbol
ENSG00000229924	11.4386	0.133972	138.916	3.79e-07	8.83e-06	100287045	FAM90A26
ENSG00000196604	10.4672	0.323642	118.439	3.48e-08	1.36e-06	728378	POTEF
ENSG00000102195	10.0864	0.892538	480.113	2.64e-13	1.93e-10	9248	GPR50
ENSG00000149573	5.97709	-0.882577	27.2446	0.000132841	0.00100917	10205	MPZL2
ENSG00000234719	5.84174	-0.895605	228.642	7.42e-11	1.36e-08	729978	NPIPB2
ENSG00000176204	5.12286	-0.078759	17.3316	0.000970526	0.00518122	80059	LRRTM4
ENSG00000197465	4.77003	-0.117632	281.798	1.54e-11	3.91e-09	2996	GYPE
ENSG00000112246	4.08221	-0.573724	90.6732	5.7e-08	1.98e-06	6492	SIM1
ENSG00000105605	4.07397	-1.10023	15.6671	0.00113904	0.00592171	59284	CACNG7
ENSG00000115297	4.02757	-0.508975	70.6485	3.04e-07	7.46e-06	3196	TLX2
ENSG00000093010	3.93739	4.72364	607.392	4.28e-14	5.09e-11	1312	COMT
ENSG00000160223	3.51252	2.34261	85.3395	8.61e-08	2.75e-06	102723996	ICOSLG
ENSG00000142178	3.36892	1.85612	66.645	4.45e-07	9.96e-06	150094	SIK1
ENSG00000145526	3.36323	1.59942	107.513	1.76e-08	7.77e-07	1016	CDH18
ENSG00000215912	3.33265	1.1717	67.52	4.09e-07	9.29e-06	100287898	TTC34
ENSG00000151834	3.28727	0.182029	224.468	8.51e-11	1.39e-08	2555	GABRA2
ENSG00000057593	3.20599	0.93301	137.88	3.02e-09	1.97e-07	2155	F7
ENSG00000163576	3.2014	-0.1261	101.941	2.55e-08	1.05e-06	151651	EFHB
ENSG00000142408	3.19975	0.887873	85.588	8.45e-08	2.72e-06	59283	CACNG8
ENSG00000150051	3.15458	1.02456	59.7047	9.03e-07	1.76e-05	283078	MKX
ENSG00000160219	3.09773	2.05749	423.874	6.88e-13	3.88e-10	139716	GAB3
ENSG00000159450	3.07036	0.848577	117.156	9.62e-09	4.89e-07	7062	TCHH
ENSG00000166206	3.04247	1.72635	345.372	3.3e-12	1.15e-09	2562	GABRB3
ENSG00000050628	3.01936	-0.202514	27.8153	7.72e-05	0.000642068	5733	PTGER3
ENSG00000184470	2.99125	3.8558	470.132	3.1e-13	2.05e-10	10587	TXNRD2
ENSG00000163833	2.99019	-0.271223	84.0444	9.55e-08	2.96e-06	51725	FBXO40
ENSG00000179598	2.95688	0.736727	113.924	1.17e-08	5.59e-07	201164	PLD6
ENSG00000170323	2.93906	2.831	235.591	5.93e-11	1.14e-08	2167	FABP4
ENSG00000117154	2.92913	0.968753	102.969	8.3e-08	2.7e-06	84966	IGSF21
ENSG00000241484	2.8856	-1.31975	48.9481	3.12e-06	4.69e-05	23779	ARHGAP8
ENSG00000170370	2.8234	-0.374179	59.0819	9.65e-07	1.85e-05	2018	EMX2
ENSG00000184923	2.8137	0.0517264	89.339	6.31e-08	2.13e-06	728118	NUTM2A
ENSG00000188133	2.78272	-0.35451	28.4862	6.81e-05	0.000579759	401498	TMEM215
ENSG00000162105	2.66077	1.05708	151.506	1.53e-09	1.22e-07	22941	SHANK2
ENSG00000128564	2.65627	-0.68779	64.0357	5.76e-07	1.23e-05	7425	VGF
ENSG00000145681	2.64376	-0.056708	8.34986	0.0107196	0.0365868	1404	HAPLN1
ENSG00000183837	2.63516	2.89026	386.942	1.38e-12	6.1e-10	29944	PNMA3
ENSG00000239389	2.61578	-0.899071	24.5707	0.000145324	0.00108938	56136	PCDHA13
ENSG00000152092	2.60435	-0.38527	57.1539	1.19e-06	2.19e-05	460	ASTN1
ENSG00000262152	2.60174	4.51937	95.8558	3.9e-08	1.45e-06	283875	GREP1
ENSG00000168060	2.55964	-0.897021	15.9611	0.00105408	0.00554856	10004	NAALADL1
ENSG00000102053	2.55439	1.21783	107.806	1.72e-08	7.65e-07	340554	ZC3H12B
ENSG00000154263	2.55341	-0.240897	11.8477	0.00337474	0.0144014	10349	ABCA10
ENSG00000073067	2.55126	1.70309	31.6688	3.87e-05	0.000364062	54905	CYP2W1
ENSG00000006128	2.5507	0.00395578	55.4587	1.44e-06	2.55e-05	6863	TAC1
ENSG00000123388	2.53704	2.66169	516.113	1.51e-13	1.28e-10	3227	HOXC11
ENSG00000148408	2.5348	1.57399	141.41	2.52e-09	1.74e-07	774	CACNA1B
ENSG00000128165	2.49657	1.47463	51.5922	2.26e-06	3.61e-05	79924	ADM2
ENSG00000123364	2.46003	2.78006	174.744	5.42e-10	5.32e-08	3229	HOXC13
ENSG00000163395	2.40441	1.65819	12.8159	0.00252412	0.0114147	91156	IGFN1
ENSG00000157551	2.40328	2.33	216.778	1.1e-10	1.66e-08	3772	KCNJ15
ENSG00000010438	2.39728	0.306853	14.3253	0.00163938	0.00804828	5646	PRSS3
ENSG00000185860	2.39093	1.12558	125.12	6.04e-09	3.37e-07	339512	CCDC190
ENSG00000130876	2.38423	-0.0721964	12.7036	0.00260911	0.0117275	56301	SLC7A10
ENSG00000078401	2.37456	0.597645	59.7082	9.03e-07	1.76e-05	1906	EDN1
ENSG00000058335	2.36586	2.09888	78.7156	1.48e-07	4.2e-06	5923	RASGRF1
ENSG00000259803	2.36562	-0.631373	41.9115	7.91e-06	9.94e-05	146429	SLC22A31
ENSG00000211448	2.3646	2.14308	103.004	2.37e-08	9.88e-07	1734	DIO2
ENSG00000174939	2.34893	-0.0592911	19.565	0.000432115	0.0026674	253982	ASPHD1
ENSG00000009765	2.33576	-0.0210343	80.6063	1.27e-07	3.72e-06	389434	IYD
ENSG00000187715	2.3344	-0.360905	77.8499	1.6e-07	4.42e-06	166348	KBTBD12
ENSG00000136099	2.32109	-0.602151	75.2466	2e-07	5.28e-06	5100	PCDH8
ENSG00000123407	2.30095	5.22686	328.027	4.88e-12	1.57e-09	3228	HOXC12
ENSG00000173868	2.2919	0.603797	65.6915	4.89e-07	1.07e-05	162466	PHOSPHO1
ENSG00000103241	2.25175	-0.485182	57.5289	1.14e-06	2.13e-05	2294	FOXF1
ENSG00000271605	2.24809	0.387184	116.771	9.85e-09	4.98e-07	284021	MILR1
ENSG00000115041	2.23444	2.27873	222.595	9.06e-11	1.45e-08	30818	KCNIP3
ENSG00000186340	2.22879	5.06367	224.707	8.44e-11	1.39e-08	7058	THBS2
ENSG00000104332	2.22851	7.68162	934.938	1.48e-15	3.95e-12	6422	SFRP1
ENSG00000163618	2.21428	2.66917	40.8633	9.18e-06	0.000112375	8618	CADPS
ENSG00000125618	2.19569	-1.08565	11.9273	0.00391268	0.0161633	7849	PAX8
ENSG00000087494	2.19201	0.468376	104.754	2.11e-08	8.89e-07	5744	PTHLH
ENSG00000143839	2.18833	-0.677828	8.58617	0.00985464	0.034308	5972	REN
ENSG00000169783	2.18185	1.63053	149.714	1.67e-09	1.31e-07	84894	LINGO1
ENSG00000204767	2.17136	0.416892	59.7296	9.01e-07	1.76e-05	100131897	INSYN2B
ENSG00000021645	2.16058	1.17054	72.2906	2.61e-07	6.58e-06	9369	NRXN3
ENSG00000180543	2.16011	5.76012	1216.83	1.88e-16	8.31e-13	85453	TSPYL5
ENSG00000089199	2.14083	1.31675	127.892	5.17e-09	3.01e-07	1114	CHGB
ENSG00000171094	2.1407	1.24257	146.978	1.91e-09	1.45e-07	238	ALK
ENSG00000004776	2.13622	5.94535	145.182	2.08e-09	1.53e-07	126393	HSPB6
ENSG00000105357	2.11895	4.30429	206.808	1.56e-10	2.21e-08	79784	MYH14
ENSG00000140479	2.09922	3.31371	181.696	4.07e-10	4.44e-08	5046	PCSK6
ENSG00000164112	2.08361	-0.701121	63.198	6.27e-07	1.3e-05	132332	SMIM43
ENSG00000170382	2.07869	1.76452	116.488	1e-08	5.03e-07	10446	LRRN2
ENSG00000153902	2.07228	0.96446	32.0698	3.61e-05	0.000343761	163175	LGI4
ENSG00000104899	2.05082	0.290747	13.1817	0.00226827	0.0104525	268	AMH
ENSG00000197956	2.0437	6.2876	146.713	1.93e-09	1.46e-07	6277	S100A6
ENSG00000101349	2.03813	0.207573	35.1896	2.16e-05	0.000229356	57144	PAK5
ENSG00000130653	2.03722	1.90483	95.9383	3.87e-08	1.45e-06	375775	PNPLA7
ENSG00000118004	2.03458	-1.37129	41.3904	8.51e-06	0.000105667	78989	COLEC11
ENSG00000163013	2.03243	1.57609	125.809	5.81e-09	3.3e-07	150726	FBXO41
ENSG00000164220	2.03174	4.31186	429.122	6.26e-13	3.72e-10	2151	F2RL2
ENSG00000187634	2.0235	4.60585	158.061	1.13e-09	9.77e-08	148398	SAMD11
ENSG00000197140	2.01825	-1.00734	9.38729	0.00746205	0.0273141	203102	ADAM32
ENSG00000170891	2.00717	1.40958	69.9576	3.24e-07	7.83e-06	54360	CYTL1
ENSG00000134198	2.00354	0.194313	24.4135	0.000150051	0.00111637	10100	TSPAN2
ENSG00000184292	2.00291	-0.35617	16.3751	0.000946328	0.00507025	4070	TACSTD2
ENSG00000133110	2.00112	8.53809	32.7865	3.2e-05	0.00031259	10631	POSTN
ENSG00000144583	1.9999	1.65342	189.109	3.03e-10	3.64e-08	57574	MARCHF4
ENSG00000109667	1.98588	1.19845	94.1218	4.42e-08	1.6e-06	56606	SLC2A9
ENSG00000120251	1.98272	1.87768	42.704	7.08e-06	9.09e-05	2891	GRIA2
ENSG00000163145	1.97932	2.8289	143.495	2.27e-09	1.61e-07	114905	C1QTNF7
ENSG00000168481	1.97862	-0.430624	32.8984	3.14e-05	0.000308312	203190	LGI3
ENSG00000165929	1.96955	0.402472	61.0669	7.82e-07	1.56e-05	123036	TC2N
ENSG00000136235	1.95499	5.13852	224.365	8.54e-11	1.39e-08	10457	GPNMB
ENSG00000142233	1.9534	-0.0444821	35.0689	2.2e-05	0.000232779	126147	NTN5
ENSG00000106819	1.95236	1.35427	35.3955	2.09e-05	0.000223764	54829	ASPN
ENSG00000122641	1.94089	2.63248	110.834	1.42e-08	6.5e-07	3624	INHBA
ENSG00000101938	1.9279	1.89614	51.978	2.16e-06	3.51e-05	91851	CHRDL1
ENSG00000129151	1.91278	1.09546	17.9715	0.000632917	0.00366346	8424	BBOX1
ENSG00000122585	1.9111	-1.03885	21.1612	0.000300177	0.00198598	4852	NPY
ENSG00000155980	1.90522	0.949217	68.1666	3.84e-07	8.88e-06	3798	KIF5A
ENSG00000174080	1.90088	2.82012	226.387	7.98e-11	1.39e-08	8722	CTSF
ENSG00000142549	1.89984	0.524684	41.9839	7.83e-06	9.85e-05	402665	IGLON5
ENSG00000131849	1.89622	2.78634	277.552	1.73e-11	4.2e-09	7691	ZNF132
ENSG00000179057	1.89555	1.93679	145.896	2.01e-09	1.49e-07	283284	IGSF22
ENSG00000137033	1.89349	1.88952	71.6165	2.78e-07	6.92e-06	90865	IL33
ENSG00000198785	1.89037	1.32295	54.8619	1.54e-06	2.69e-05	116443	GRIN3A
ENSG00000215218	1.89016	2.79638	181.177	4.15e-10	4.49e-08	134111	UBE2QL1
ENSG00000178538	1.88425	1.65931	33.8792	2.67e-05	0.000270857	767	CA8
ENSG00000131398	1.87986	4.1272	339.061	3.8e-12	1.29e-09	3748	KCNC3
ENSG00000286106	1.87879	-0.252548	40.8919	9.14e-06	0.000112032	101929796	NOTCH2NLR
ENSG00000164764	1.87345	4.8429	69.643	3.34e-07	8e-06	157869	SBSPON
ENSG00000143469	1.87231	2.12951	58.4853	1.03e-06	1.95e-05	255928	SYT14
ENSG00000185565	1.86488	3.50453	236.632	5.74e-11	1.14e-08	4045	LSAMP
ENSG00000136002	1.8515	2.57143	158.51	1.1e-09	9.64e-08	50649	ARHGEF4
ENSG00000135472	1.85145	1.64094	81.022	1.22e-07	3.62e-06	23017	FAIM2
ENSG00000138669	1.84257	1.09828	54.0862	1.68e-06	2.87e-05	5593	PRKG2
ENSG00000224982	1.82244	1.22461	73.2621	2.39e-07	6.11e-06	387890	TMEM233
ENSG00000076826	1.81917	0.343044	65.1386	5.16e-07	1.12e-05	57662	CAMSAP3
ENSG00000183323	1.812	2.30292	171.496	6.21e-10	5.91e-08	202243	CCDC125
ENSG00000072041	1.81048	-0.112453	40.3779	9.84e-06	0.000118178	55117	SLC6A15
ENSG00000171811	1.80957	-0.326004	37.4809	1.51e-05	0.000170543	54777	CFAP46
ENSG00000139567	1.80873	4.09974	183.317	3.81e-10	4.32e-08	94	ACVRL1
ENSG00000026559	1.80157	0.185996	32.8681	3.16e-05	0.000309366	3755	KCNG1
ENSG00000137571	1.79938	0.532213	29.0444	6.15e-05	0.000534477	81796	SLCO5A1
ENSG00000106436	1.79766	2.35768	123.191	6.74e-09	3.63e-07	93408	MYL10
ENSG00000160013	1.79476	0.268073	45.8717	4.62e-06	6.42e-05	5739	PTGIR
ENSG00000170745	1.7935	1.30005	139.422	2.79e-09	1.87e-07	3790	KCNS3
ENSG00000120949	1.78949	0.360467	24.7895	0.000139025	0.00104878	943	TNFRSF8
ENSG00000126259	1.78841	-0.618959	44.1382	5.82e-06	7.75e-05	84063	KIRREL2
ENSG00000145721	1.78708	0.50673	54.9062	1.53e-06	2.69e-05	167410	LIX1
ENSG00000135116	1.77485	-0.476837	11.5313	0.00372008	0.0155514	8739	HRK
ENSG00000171873	1.77127	0.501086	34.025	2.61e-05	0.000264928	146	ADRA1D
ENSG00000077943	1.76313	3.99672	219.379	1.01e-10	1.56e-08	8516	ITGA8
ENSG00000115602	1.74665	-0.573331	19.2006	0.000470747	0.00285256	9173	IL1RL1
ENSG00000169551	1.73842	-0.74603	42.9589	6.84e-06	8.85e-05	54967	CT55
ENSG00000106236	1.73051	0.392329	27.4118	8.33e-05	0.000684012	4885	NPTX2
ENSG00000142319	1.72596	2.80895	109.165	1.58e-08	7.12e-07	6531	SLC6A3
ENSG00000206384	1.71712	4.23013	55.4389	1.44e-06	2.55e-05	131873	COL6A6
ENSG00000103253	1.71596	2.28443	92.6982	4.9e-08	1.74e-06	84264	HAGHL
ENSG00000103175	1.7148	0.65349	67.0135	4.29e-07	9.7e-06	58189	WFDC1
ENSG00000124490	1.71038	-0.665416	38.9041	1.22e-05	0.000142994	7180	CRISP2
ENSG00000115604	1.70732	1.27505	38.5943	1.28e-05	0.000148131	8809	IL18R1
ENSG00000167785	1.70478	3.5402	62.9783	6.42e-07	1.33e-05	148156	ZNF558
ENSG00000180818	1.7026	3.81087	209.077	1.44e-10	2.09e-08	3226	HOXC10
ENSG00000123610	1.69988	0.0611651	35.0535	2.21e-05	0.000233145	7130	TNFAIP6
ENSG00000165197	1.69876	2.87482	134.009	3.7e-09	2.26e-07	2277	VEGFD
ENSG00000108439	1.69755	2.76389	144.526	2.15e-09	1.56e-07	55163	PNPO
ENSG00000171724	1.6919	4.25276	169.092	6.89e-10	6.35e-08	57687	VAT1L
ENSG00000172061	1.67937	-1.14464	7.79155	0.01313	0.042909	131578	LRRC15
[truncated: 697 more rows]

## Sheet: log FCFDR DMD1 vs DMD1_ cln 25
	logFC	logCPM	F	PValue	FDR	entrezgene_id	hgnc_symbol
[truncated: 362 more rows]

[truncated: 1 more sheets: log FCFDR DMD2 vs DMD2_cln7]
